# Supplementary material for: Analysis of sex-differential gene expression on the target of approved drug
Source: Sci Rep. 2025 Jul 24;15:26989. doi: 10.1038/s41598-025-12342-7 (PMC12289949; doi:10.1038/s41598-025-12342-7)
Supplement: Supplementary file 1 — Supplementary Information. [file 41598_2025_12342_MOESM1_ESM.xlsx]

## Sheet: Description
Statistically significant 2,513 data points of 854 FDA-approved drug target genes across 45 tissues in GTEx v10
Sheet1	Column	Description
	A	ENSEMBL gene ID
	B	Gene name
	C	Gene description
	D	Tissue
	E	The number of female samples used in the analysis
	F	The number of male samples used in the analysis
	G	Adjusted p-values, obtained from voom-limma, were calculated using the Benjamini-Hochberg procedure to control the false discovery rate.
	H	The LFSR (local false sign rate) obtained by applying MASH analysis to the effect sizes and standard errors derived from voom-limma.
	I	The median TPM value in females
	J	The median TPM value in males
	K	The log fold change of the median TPM value in males compared to females
	L	The mean TPM value in females
	M	The mean TPM value in males
Sheet 2	Column	Description
	A	Tissue
	B	The number of genes with statistical significance (FDR < 0.05, LFSR < 0.05) for each tissue
	C	Gene names of statistically significant genes (FDR < 0.05, LFSR < 0.05) for each tissue
Sheet 3	Column	Description
	A	ENSEMBL gene ID
	B	Gene name
	C	The number of tissues with statistically significant results for each gene (FDR < 0.05, LFSR < 0.05)
	D	Tissues

## Sheet: 1. Sex-differential genes
Gene	Gene name	Gene description	Tissue	Female_Count	Male_Count	AdjPValue_SEX	LFSR	Female_TPM_Median	Male_TPM_Median	LogFC(Median)	Female_TPM_Mean	Male_TPM_Mean
ENSG00000183044	ABAT	4-aminobutyrate aminotransferase	Thyroid	225	459	0.0185327	0.0236252	22.1636	27.109	0.29058	25.21	29.985
ENSG00000165029	ABCA1	ATP binding cassette subfamily A member 1	Adipose - Subcutaneous	233	481	1.59e-08	1.81e-09	37.1692	28.0812	-0.404503	38.2968	31.1859
ENSG00000165029	ABCA1	ATP binding cassette subfamily A member 1	Adipose - Visceral (Omentum)	180	407	0.0232206	0.000626963	29.0338	25.2229	-0.202997	31.9879	28.4448
ENSG00000165029	ABCA1	ATP binding cassette subfamily A member 1	Breast - Mammary Tissue	178	336	2.98e-06	2.15e-05	23.3534	22.869	-0.0302393	24.5606	25.4565
ENSG00000165029	ABCA1	ATP binding cassette subfamily A member 1	Cells - Cultured fibroblasts	211	424	0.00106316	0.000119004	20.8676	16.5163	-0.33737	22.8075	18.0583
ENSG00000165029	ABCA1	ATP binding cassette subfamily A member 1	Pituitary	84	228	0.000215031	0.00103655	3.36819	3.97946	0.240599	4.52024	5.83117
ENSG00000165029	ABCA1	ATP binding cassette subfamily A member 1	Skin - Not Sun Exposed (Suprapubic)	206	445	0.000825924	3.33e-05	17.6863	13.654	-0.373309	18.6552	15.2231
ENSG00000165029	ABCA1	ATP binding cassette subfamily A member 1	Skin - Sun Exposed (Lower leg)	248	506	0.000481042	2.97e-05	18.0715	15.2868	-0.241434	19.561	16.6557
ENSG00000165029	ABCA1	ATP binding cassette subfamily A member 1	Thyroid	225	459	0.0041895	0.000221448	11.9127	11.2118	-0.0874825	12.8455	11.8978
ENSG00000103222	ABCC1	ATP binding cassette subfamily C member 1	Breast - Mammary Tissue	178	336	1.86e-08	2.71e-06	16.458	16.9974	0.0465208	16.9794	17.2244
ENSG00000103222	ABCC1	ATP binding cassette subfamily C member 1	Colon - Transverse	172	307	0.0284323	0.00191434	16.4581	16.4074	-0.00445554	18.3364	17.751
ENSG00000103222	ABCC1	ATP binding cassette subfamily C member 1	Muscle - Skeletal	266	552	8.91e-06	0.00042443	15.7997	14.6985	-0.104228	17.4349	16.783
ENSG00000103222	ABCC1	ATP binding cassette subfamily C member 1	Pituitary	84	228	0.00291207	0.00253728	13.3095	14.2038	0.0938257	13.9825	15.7247
ENSG00000023839	ABCC2	ATP binding cassette subfamily C member 2	Breast - Mammary Tissue	178	336	3.47e-06	0.00164441	1.39209	1.37827	-0.0143835	1.50304	1.54095
ENSG00000006071	ABCC8	ATP binding cassette subfamily C member 8	Artery - Aorta	164	308	2.14e-05	1.27e-06	0.0968795	0.060117	-0.688418	0.328	0.187478
ENSG00000006071	ABCC8	ATP binding cassette subfamily C member 8	Artery - Tibial	220	471	5.3e-12	3.15e-14	0.161607	0.095356	-0.761094	0.419653	0.265948
ENSG00000006071	ABCC8	ATP binding cassette subfamily C member 8	Esophagus - Muscularis	193	368	0.0193314	0.000138252	0.35747	0.277869	-0.363417	0.447402	0.345987
ENSG00000006071	ABCC8	ATP binding cassette subfamily C member 8	Stomach	148	259	1.78e-05	3.48e-05	5.24625	3.33684	-0.652803	5.67174	4.02723
ENSG00000006071	ABCC8	ATP binding cassette subfamily C member 8	Whole Blood	259	539	0.00719298	0.0001451	0.008317	0.009571	0.202606	0.0145304	0.0143044
ENSG00000069431	ABCC9	ATP binding cassette subfamily C member 9	Adipose - Subcutaneous	233	481	0.000334707	8.36e-06	15.9272	15.7225	-0.018662	16.3978	16.6679
ENSG00000069431	ABCC9	ATP binding cassette subfamily C member 9	Artery - Aorta	164	308	8.08e-14	3.33e-16	6.31173	4.98524	-0.340372	7.05661	5.42264
ENSG00000069431	ABCC9	ATP binding cassette subfamily C member 9	Artery - Tibial	220	471	8.44e-11	1.26e-13	12.9192	11.1148	-0.217035	15.1971	13.0414
ENSG00000069431	ABCC9	ATP binding cassette subfamily C member 9	Breast - Mammary Tissue	178	336	1.71e-27	1.15e-27	7.60025	10.314	0.440491	8.30158	11.1588
ENSG00000069431	ABCC9	ATP binding cassette subfamily C member 9	Cells - Cultured fibroblasts	211	424	8.47e-05	1.83e-06	17.238	13.623	-0.339548	19.5582	15.5415
ENSG00000069431	ABCC9	ATP binding cassette subfamily C member 9	Cells - EBV-transformed lymphocytes	112	215	0.0242466	0.000131661	0.040854	0.026944	-0.600513	0.156319	0.11619
ENSG00000069431	ABCC9	ATP binding cassette subfamily C member 9	Esophagus - Mucosa	215	399	0.0295394	0.000319244	1.3943	1.27648	-0.12737	1.86447	1.66757
ENSG00000069431	ABCC9	ATP binding cassette subfamily C member 9	Muscle - Skeletal	266	552	0.0081021	0.000489209	16.7112	14.871	-0.168314	18.3231	16.4368
ENSG00000069431	ABCC9	ATP binding cassette subfamily C member 9	Pituitary	84	228	0.00692536	0.00108088	1.90746	2.2713	0.251862	2.40025	2.81001
ENSG00000069431	ABCC9	ATP binding cassette subfamily C member 9	Skin - Not Sun Exposed (Suprapubic)	206	445	3.4e-14	3.33e-16	2.64642	2.01831	-0.390892	3.2253	2.45838
ENSG00000069431	ABCC9	ATP binding cassette subfamily C member 9	Skin - Sun Exposed (Lower leg)	248	506	9.09e-11	3.37e-13	3.23521	2.84241	-0.186745	4.04751	3.43511
ENSG00000097007	ABL1	ABL proto-oncogene 1, non-receptor tyrosine kinase	Adipose - Subcutaneous	233	481	0.00402787	0.000165082	69.4428	75.6074	0.122702	71.8057	77.6655
ENSG00000097007	ABL1	ABL proto-oncogene 1, non-receptor tyrosine kinase	Breast - Mammary Tissue	178	336	5.99e-19	2.01e-16	69.3355	70.3376	0.0207029	72.2789	75.2964
ENSG00000097007	ABL1	ABL proto-oncogene 1, non-receptor tyrosine kinase	Nerve - Tibial	211	459	0.000444085	3.07e-06	67.8758	70.5705	0.0561679	69.7421	74.0489
ENSG00000097007	ABL1	ABL proto-oncogene 1, non-receptor tyrosine kinase	Pancreas	139	223	0.0246496	0.000273734	11.143	12.6795	0.18636	12.5933	13.4353
ENSG00000097007	ABL1	ABL proto-oncogene 1, non-receptor tyrosine kinase	Skin - Sun Exposed (Lower leg)	248	506	0.00361261	0.000662717	51.6541	46.3363	-0.15674	57.0727	50.7113
ENSG00000075239	ACAT1	Acetyl-CoA acetyltransferase 1	Adipose - Subcutaneous	233	481	1.4e-26	1.11e-16	40.2177	35.5062	-0.17976	42.0508	36.6758
ENSG00000075239	ACAT1	Acetyl-CoA acetyltransferase 1	Artery - Aorta	164	308	0.0138656	0.000325593	30.3747	29.9171	-0.0218974	31.0747	30.0873
ENSG00000075239	ACAT1	Acetyl-CoA acetyltransferase 1	Artery - Tibial	220	471	0.00932473	0.000751283	38.0556	36.7753	-0.0493736	38.9095	37.1747
ENSG00000075239	ACAT1	Acetyl-CoA acetyltransferase 1	Breast - Mammary Tissue	178	336	1.45e-35	4.08e-36	26.609	30.3435	0.189471	29.079	32.4784
ENSG00000075239	ACAT1	Acetyl-CoA acetyltransferase 1	Cells - Cultured fibroblasts	211	424	0.0144505	0.000632323	34.1164	33.2191	-0.0384546	32.2835	31.2866
ENSG00000075239	ACAT1	Acetyl-CoA acetyltransferase 1	Skin - Sun Exposed (Lower leg)	248	506	0.000145751	4.12e-06	24.9067	23.5574	-0.0803505	25.4091	23.8095
ENSG00000159640	ACE	Angiotensin I converting enzyme	Adipose - Subcutaneous	233	481	0.00574009	0.000895028	14.069	18.3728	0.385052	19.533	23.0531
ENSG00000159640	ACE	Angiotensin I converting enzyme	Artery - Tibial	220	471	0.0285323	0.00946521	1.67904	2.29894	0.453332	2.86056	3.77575
ENSG00000159640	ACE	Angiotensin I converting enzyme	Brain - Cerebellar Hemisphere	75	202	1.91e-05	7.53e-06	2.20144	1.53567	-0.519579	2.19754	1.70482
ENSG00000159640	ACE	Angiotensin I converting enzyme	Brain - Cerebellum	72	194	0.00823068	0.000709582	2.42024	2.01724	-0.262767	2.49174	2.09433
ENSG00000159640	ACE	Angiotensin I converting enzyme	Muscle - Skeletal	266	552	0.00206999	0.000610462	1.26645	1.65531	0.386311	1.87074	2.35647
ENSG00000159640	ACE	Angiotensin I converting enzyme	Skin - Not Sun Exposed (Suprapubic)	206	445	0.0131434	0.00203803	2.93345	3.55708	0.278093	4.13147	4.42627
ENSG00000087085	ACHE	Acetylcholinesterase (Cartwright blood group)	Esophagus - Muscularis	193	368	0.0486358	0.00230699	3.021	2.23159	-0.436951	3.5227	2.80557
ENSG00000087085	ACHE	Acetylcholinesterase (Cartwright blood group)	Pituitary	84	228	0.0282715	0.00472614	11.6339	10.7974	-0.107638	11.9916	12.0302
ENSG00000087085	ACHE	Acetylcholinesterase (Cartwright blood group)	Skin - Sun Exposed (Lower leg)	248	506	2.88e-10	2.98e-11	1.28822	1.58437	0.298536	1.46104	1.84778
ENSG00000087085	ACHE	Acetylcholinesterase (Cartwright blood group)	Thyroid	225	459	0.000737523	0.000791949	3.38261	2.81819	-0.263368	4.32443	3.85103
ENSG00000087085	ACHE	Acetylcholinesterase (Cartwright blood group)	Whole Blood	259	539	0.0187076	0.00308018	1.51972	1.53044	0.0101409	2.53487	2.69264
ENSG00000131473	ACLY	ATP citrate lyase	Breast - Mammary Tissue	178	336	1.51e-15	1.12e-11	53.3955	58.6159	0.134573	74.4128	80.7267
ENSG00000014257	ACP3	Acid phosphatase 3	Brain - Putamen (basal ganglia)	61	193	0.0215092	0.00928958	0.077017	0.075101	-0.0363448	0.191064	0.255657
ENSG00000014257	ACP3	Acid phosphatase 3	Skin - Sun Exposed (Lower leg)	248	506	0.0411037	0.00409743	15.4929	17.036	0.136984	17.2851	18.4993
ENSG00000072110	ACTN1	Actinin alpha 1	Breast - Mammary Tissue	178	336	1.23e-33	0	160.342	97.5129	-0.717487	164.981	108.014
ENSG00000196839	ADA	Adenosine deaminase	Adipose - Subcutaneous	233	481	7.88e-26	5.89e-31	20.4828	27.9284	0.44732	22.3729	30.3045
ENSG00000196839	ADA	Adenosine deaminase	Adipose - Visceral (Omentum)	180	407	5.21e-07	3.5e-10	13.409	16.0763	0.261739	15.3033	17.3789
ENSG00000196839	ADA	Adenosine deaminase	Artery - Tibial	220	471	7.98e-08	1.81e-10	4.20193	5.23666	0.317597	5.2948	6.70452
ENSG00000196839	ADA	Adenosine deaminase	Breast - Mammary Tissue	178	336	5.15e-38	3.16e-43	9.12128	16.9636	0.895131	10.4765	20.3041
ENSG00000196839	ADA	Adenosine deaminase	Colon - Sigmoid	151	268	0.00651086	1.33e-05	8.16834	9.4291	0.207076	8.50689	9.93866
ENSG00000196839	ADA	Adenosine deaminase	Esophagus - Gastroesophageal Junction	137	266	0.00046651	5.27e-07	11.0191	12.7201	0.207104	11.9269	14.0104
ENSG00000196839	ADA	Adenosine deaminase	Esophagus - Muscularis	193	368	0.00255874	6.94e-06	10.9237	12.1802	0.157076	11.9181	13.0824
ENSG00000196839	ADA	Adenosine deaminase	Muscle - Skeletal	266	552	3.38e-05	2.26e-07	3.36802	3.52793	0.066917	3.72806	3.89066
ENSG00000196839	ADA	Adenosine deaminase	Nerve - Tibial	211	459	3.62e-34	4.43e-40	6.72293	9.47488	0.495018	7.49735	10.4109
ENSG00000196839	ADA	Adenosine deaminase	Skin - Not Sun Exposed (Suprapubic)	206	445	1.68e-09	1.12e-12	6.99751	7.2651	0.05414	7.62258	8.24531
ENSG00000196839	ADA	Adenosine deaminase	Skin - Sun Exposed (Lower leg)	248	506	3.79e-06	2.65e-08	7.33064	8.12812	0.148984	8.905	9.76581
ENSG00000196839	ADA	Adenosine deaminase	Thyroid	225	459	0.0376402	0.000837425	11.3336	11.6971	0.0455447	11.7358	12.5222
ENSG00000196616	ADH1B	Alcohol dehydrogenase 1B (class I), beta polypeptide	Breast - Mammary Tissue	178	336	3.71e-27	4.66e-29	746.802	836.976	0.16446	875.706	1041.45
ENSG00000196616	ADH1B	Alcohol dehydrogenase 1B (class I), beta polypeptide	Muscle - Skeletal	266	552	0.00322106	0.000331474	33.5042	21.1552	-0.663328	43.0515	35.0679
ENSG00000196616	ADH1B	Alcohol dehydrogenase 1B (class I), beta polypeptide	Skin - Not Sun Exposed (Suprapubic)	206	445	1.06e-09	1.38e-11	142.63	81.5447	-0.806614	193.871	115.199
ENSG00000196616	ADH1B	Alcohol dehydrogenase 1B (class I), beta polypeptide	Skin - Sun Exposed (Lower leg)	248	506	3.24e-14	0	191.544	115.155	-0.734099	236.013	151.362
ENSG00000196616	ADH1B	Alcohol dehydrogenase 1B (class I), beta polypeptide	Thyroid	225	459	0.00604639	0.000230605	125.494	95.5132	-0.393846	154.349	123.997
ENSG00000248144	ADH1C	Alcohol dehydrogenase 1C (class I), gamma polypeptide	Cells - Cultured fibroblasts	211	424	1.54e-08	3.56e-11	1.07393	1.02492	-0.0673887	2.30213	2.36936
ENSG00000248144	ADH1C	Alcohol dehydrogenase 1C (class I), gamma polypeptide	Esophagus - Gastroesophageal Junction	137	266	0.0332309	0.000852823	8.41889	11.2669	0.420389	14.7999	17.6946
ENSG00000248144	ADH1C	Alcohol dehydrogenase 1C (class I), gamma polypeptide	Esophagus - Muscularis	193	368	1.2e-05	6.03e-07	6.08007	7.08128	0.219922	7.72922	9.7442
ENSG00000248144	ADH1C	Alcohol dehydrogenase 1C (class I), gamma polypeptide	Heart - Left Ventricle	143	308	0.0261566	0.00339792	2.034	2.27761	0.163201	2.70627	3.34718
ENSG00000248144	ADH1C	Alcohol dehydrogenase 1C (class I), gamma polypeptide	Muscle - Skeletal	266	552	0.0398913	0.0042162	15.5514	14.868	-0.0648387	20.3853	20.0342
ENSG00000248144	ADH1C	Alcohol dehydrogenase 1C (class I), gamma polypeptide	Nerve - Tibial	211	459	3.4e-13	3.57e-15	70.2481	74.8024	0.0906254	81.1178	93.6354
ENSG00000248144	ADH1C	Alcohol dehydrogenase 1C (class I), gamma polypeptide	Thyroid	225	459	0.00930695	0.000554707	4.37976	5.18475	0.243423	5.94448	6.69377
ENSG00000163485	ADORA1	Adenosine A1 receptor	Artery - Tibial	220	471	3.08e-26	8.5e-24	0.321797	0.55325	0.781781	0.544913	0.912929
ENSG00000163485	ADORA1	Adenosine A1 receptor	Breast - Mammary Tissue	178	336	1e-21	4e-15	9.11186	2.54914	-1.83773	10.9048	3.85239
ENSG00000163485	ADORA1	Adenosine A1 receptor	Cells - Cultured fibroblasts	211	424	0.0226519	0.00125235	0.340331	0.30054	-0.179379	0.465871	0.605815
ENSG00000163485	ADORA1	Adenosine A1 receptor	Esophagus - Muscularis	193	368	0.0238976	0.000497528	0.609184	0.726443	0.253972	0.825143	1.00419
ENSG00000163485	ADORA1	Adenosine A1 receptor	Lung	190	414	0.0489806	0.00151201	1.47185	1.70757	0.214319	1.75923	2.14995
ENSG00000163485	ADORA1	Adenosine A1 receptor	Nerve - Tibial	211	459	0.00598115	0.000360664	0.707304	0.711491	0.00851509	1.01483	1.01272
ENSG00000163485	ADORA1	Adenosine A1 receptor	Skin - Not Sun Exposed (Suprapubic)	206	445	0.0419528	0.00215054	2.30509	3.21641	0.480631	3.95167	4.63297
ENSG00000163485	ADORA1	Adenosine A1 receptor	Skin - Sun Exposed (Lower leg)	248	506	0.017963	0.00131447	3.91044	5.2786	0.432826	5.04865	6.1871
ENSG00000170425	ADORA2B	Adenosine A2b receptor	Breast - Mammary Tissue	178	336	1.16e-29	0	3.17617	1.04819	-1.59938	3.63164	1.48833
ENSG00000282608	ADORA3	Adenosine A3 receptor	Breast - Mammary Tissue	178	336	5.72e-09	2.87e-07	4.0187	1.9948	-1.01049	4.83669	3.09876
ENSG00000120907	ADRA1A	Adrenoceptor alpha 1A	Adipose - Subcutaneous	233	481	2.54e-17	2.38e-18	1.45203	2.3654	0.704013	2.32691	3.27984
ENSG00000120907	ADRA1A	Adrenoceptor alpha 1A	Adipose - Visceral (Omentum)	180	407	0.000490186	1.32e-05	2.21694	2.29557	0.0502827	2.98798	3.52057
ENSG00000120907	ADRA1A	Adrenoceptor alpha 1A	Artery - Aorta	164	308	0.000266052	1.67e-06	0.124527	0.210119	0.754739	0.226116	0.363782
ENSG00000120907	ADRA1A	Adrenoceptor alpha 1A	Artery - Tibial	220	471	0.022665	0.00476735	1.36798	1.14377	-0.25825	1.7713	1.537
ENSG00000120907	ADRA1A	Adrenoceptor alpha 1A	Brain - Cerebellar Hemisphere	75	202	0.00363796	1.27e-05	0.56626	0.467313	-0.277075	0.70589	0.634131
ENSG00000120907	ADRA1A	Adrenoceptor alpha 1A	Breast - Mammary Tissue	178	336	2.17e-18	9.71e-18	1.30098	2.06144	0.664057	2.42224	3.67222
ENSG00000120907	ADRA1A	Adrenoceptor alpha 1A	Colon - Sigmoid	151	268	0.000290667	6.31e-07	0.945125	1.36607	0.531454	1.14165	1.48146
ENSG00000120907	ADRA1A	Adrenoceptor alpha 1A	Esophagus - Gastroesophageal Junction	137	266	3.18e-14	3.25e-17	0.562095	1.07974	0.941805	0.850819	1.56012
ENSG00000120907	ADRA1A	Adrenoceptor alpha 1A	Esophagus - Mucosa	215	399	4.59e-08	2.57e-11	0.139246	0.184697	0.407525	0.187213	0.240289
ENSG00000120907	ADRA1A	Adrenoceptor alpha 1A	Esophagus - Muscularis	193	368	5.12e-10	3e-13	0.22576	0.41067	0.863188	0.414922	0.578559
ENSG00000120907	ADRA1A	Adrenoceptor alpha 1A	Pituitary	84	228	0.00188906	2.32e-05	0.036262	0.0617065	0.766964	0.145762	0.252134
ENSG00000120907	ADRA1A	Adrenoceptor alpha 1A	Stomach	148	259	0.0350309	0.000403716	0.396771	0.501082	0.336738	0.600839	0.806409
ENSG00000170214	ADRA1B	Adrenoceptor alpha 1B	Adipose - Subcutaneous	233	481	2.22e-08	4.75e-09	3.15324	2.54688	-0.308104	3.70858	3.01238
ENSG00000170214	ADRA1B	Adrenoceptor alpha 1B	Adrenal Gland	111	184	0.0429906	0.00133562	2.1152	1.53262	-0.464799	2.53803	1.95982
ENSG00000170214	ADRA1B	Adrenoceptor alpha 1B	Artery - Tibial	220	471	0.0338655	0.00430987	13.5339	12.4011	-0.12611	15.6604	14.2699
ENSG00000170214	ADRA1B	Adrenoceptor alpha 1B	Breast - Mammary Tissue	178	336	5.23e-05	9.26e-05	2.247	2.03526	-0.142787	2.96926	2.4929
ENSG00000170214	ADRA1B	Adrenoceptor alpha 1B	Esophagus - Mucosa	215	399	0.0066349	5.16e-05	0.209962	0.189836	-0.145375	0.268903	0.263539
ENSG00000170214	ADRA1B	Adrenoceptor alpha 1B	Heart - Atrial Appendage	143	318	0.00864326	0.000164283	1.35401	1.1105	-0.286035	1.41129	1.26516
ENSG00000170214	ADRA1B	Adrenoceptor alpha 1B	Muscle - Skeletal	266	552	0.00279521	0.000156231	0.198272	0.176089	-0.17118	0.273581	0.249534
ENSG00000170214	ADRA1B	Adrenoceptor alpha 1B	Pituitary	84	228	0.000133301	7.54e-06	0.689303	0.658682	-0.0655551	1.11752	0.843612
ENSG00000170214	ADRA1B	Adrenoceptor alpha 1B	Skin - Not Sun Exposed (Suprapubic)	206	445	0.000981745	2.18e-05	0.692752	0.526872	-0.394888	0.936921	0.676756
ENSG00000170214	ADRA1B	Adrenoceptor alpha 1B	Skin - Sun Exposed (Lower leg)	248	506	0.00177115	8.01e-05	1.23005	0.908973	-0.436401	1.65052	1.19194
ENSG00000170214	ADRA1B	Adrenoceptor alpha 1B	Thyroid	225	459	0.0119266	0.000394356	2.46951	2.02509	-0.286239	2.94236	2.54451
ENSG00000171873	ADRA1D	Adrenoceptor alpha 1D	Breast - Mammary Tissue	178	336	2.27e-19	1.08e-16	0.951024	1.61054	0.759995	1.08551	1.82166
ENSG00000171873	ADRA1D	Adrenoceptor alpha 1D	Colon - Transverse	172	307	4.56e-14	2.39e-12	1.09468	0.993045	-0.140578	1.50912	1.50172
ENSG00000171873	ADRA1D	Adrenoceptor alpha 1D	Heart - Atrial Appendage	143	318	0.00171688	7.01e-06	0.063335	0.0698635	0.141536	0.0987018	0.1136
ENSG00000171873	ADRA1D	Adrenoceptor alpha 1D	Liver	78	184	0.0297486	0.000211457	0.0464445	0.032631	-0.509265	0.0899583	0.117862
ENSG00000150594	ADRA2A	Adrenoceptor alpha 2A	Artery - Tibial	220	471	0.0463848	0.0237326	12.5426	11.9761	-0.0666725	18.0241	17.6713
ENSG00000150594	ADRA2A	Adrenoceptor alpha 2A	Breast - Mammary Tissue	178	336	4.5e-18	7.14e-16	40.0354	64.9262	0.697524	47.5925	71.8258
ENSG00000150594	ADRA2A	Adrenoceptor alpha 2A	Nerve - Tibial	211	459	0.00248982	0.00230667	23.271	23.5089	0.0146738	27.8056	27.5841
ENSG00000150594	ADRA2A	Adrenoceptor alpha 2A	Skin - Sun Exposed (Lower leg)	248	506	0.00356275	0.00236692	19.6739	17.3681	-0.179839	22.2532	20.4185
ENSG00000274286	ADRA2B	Adrenoceptor alpha 2B	Breast - Mammary Tissue	178	336	0.00147315	0.026846	4.60548	5.81053	0.335319	5.54506	6.66465
ENSG00000184160	ADRA2C	Adrenoceptor alpha 2C	Adipose - Subcutaneous	233	481	0.00917642	0.000434917	22.2749	26.4433	0.247483	29.7454	37.2848
ENSG00000184160	ADRA2C	Adrenoceptor alpha 2C	Adipose - Visceral (Omentum)	180	407	0.0246184	0.00311425	15.0679	12.1667	-0.308545	19.1972	16.7811
ENSG00000184160	ADRA2C	Adrenoceptor alpha 2C	Artery - Aorta	164	308	7.45e-17	2.08e-19	169.673	210.375	0.310199	188.757	238.876
ENSG00000184160	ADRA2C	Adrenoceptor alpha 2C	Artery - Tibial	220	471	7.65e-05	1.07e-06	132.463	129.044	-0.0377264	140.51	147.822
ENSG00000184160	ADRA2C	Adrenoceptor alpha 2C	Breast - Mammary Tissue	178	336	1.16e-16	6.54e-14	10.3824	14.5134	0.483246	12.3136	17.2495
ENSG00000043591	ADRB1	Adrenoceptor beta 1	Breast - Mammary Tissue	178	336	2.71e-12	2.68e-08	1.33188	2.75359	1.04784	2.70516	4.47592
ENSG00000169252	ADRB2	Adrenoceptor beta 2	Adipose - Subcutaneous	233	481	0.0099251	0.000903557	49.7799	43.2843	-0.20172	58.4546	50.7377
ENSG00000169252	ADRB2	Adrenoceptor beta 2	Breast - Mammary Tissue	178	336	8.54e-07	9.37e-06	37.1169	57.8336	0.639832	47.6315	67.8758
ENSG00000169252	ADRB2	Adrenoceptor beta 2	Cells - Cultured fibroblasts	211	424	0.000129013	0.000159637	2.24102	1.46697	-0.611311	3.01272	2.23409
ENSG00000169252	ADRB2	Adrenoceptor beta 2	Esophagus - Muscularis	193	368	0.00245431	0.000238372	7.52831	9.32678	0.309053	9.08689	10.9554
ENSG00000169252	ADRB2	Adrenoceptor beta 2	Skin - Sun Exposed (Lower leg)	248	506	7.16e-12	1.1e-12	60.7007	40.8537	-0.571245	68.5383	55.1542
ENSG00000188778	ADRB3	Adrenoceptor beta 3	Breast - Mammary Tissue	178	336	3.51e-09	0.000134448	0.042237	0.140642	1.73545	0.243151	0.797619
ENSG00000144891	AGTR1	Angiotensin II receptor type 1	Breast - Mammary Tissue	178	336	2.5e-24	4.44e-21	29.8842	47.0256	0.654066	34.7516	52.4597
ENSG00000144891	AGTR1	Angiotensin II receptor type 1	Lung	190	414	0.0356004	0.000988694	11.9432	13.74	0.202187	13.3341	15.2542
ENSG00000144891	AGTR1	Angiotensin II receptor type 1	Pituitary	84	228	0.021101	0.00795454	1.30696	1.47487	0.174373	3.36713	6.34865
ENSG00000144891	AGTR1	Angiotensin II receptor type 1	Skin - Not Sun Exposed (Suprapubic)	206	445	0.0211158	0.00178204	9.18151	5.68334	-0.691992	13.0153	9.01584
ENSG00000144891	AGTR1	Angiotensin II receptor type 1	Skin - Sun Exposed (Lower leg)	248	506	6.52e-08	3.98e-05	19.079	12.5089	-0.609034	22.5886	16.635
ENSG00000144891	AGTR1	Angiotensin II receptor type 1	Whole Blood	259	539	0.000255474	4.14e-05	0.031118	0.028258	-0.13909	0.0716171	0.0591
ENSG00000106546	AHR	Aryl hydrocarbon receptor	Esophagus - Mucosa	215	399	0.0457094	0.0181952	14.9858	14.5413	-0.0434399	16.4799	15.7768
ENSG00000085662	AKR1B1	Aldo-keto reductase family 1 member B	Cells - Cultured fibroblasts	211	424	0.00259073	6.88e-05	195.836	178.96	-0.130005	218.124	194.875
ENSG00000085662	AKR1B1	Aldo-keto reductase family 1 member B	Esophagus - Muscularis	193	368	0.0479618	0.000655514	65.5496	62.7394	-0.0632164	67.4124	64.576
ENSG00000085662	AKR1B1	Aldo-keto reductase family 1 member B	Heart - Left Ventricle	143	308	0.0147284	0.00988778	98.2928	97.8496	-0.00651979	102.132	99.9253
ENSG00000085662	AKR1B1	Aldo-keto reductase family 1 member B	Skin - Not Sun Exposed (Suprapubic)	206	445	0.0062983	0.000346235	29.9709	26.1618	-0.196103	31.6646	28.5358
ENSG00000085662	AKR1B1	Aldo-keto reductase family 1 member B	Skin - Sun Exposed (Lower leg)	248	506	1.01e-11	3.15e-12	40.0783	34.515	-0.215598	42.0429	36.1952
ENSG00000151632	AKR1C2	Aldo-keto reductase family 1 member C2	Adipose - Subcutaneous	233	481	1.27e-09	3.66e-11	106.484	74.4742	-0.515824	136.937	98.173
ENSG00000151632	AKR1C2	Aldo-keto reductase family 1 member C2	Artery - Tibial	220	471	0.00814357	0.00114097	14.5437	17.5342	0.269772	19.7222	21.5564
ENSG00000151632	AKR1C2	Aldo-keto reductase family 1 member C2	Breast - Mammary Tissue	178	336	2.93e-11	8.79e-10	21.6908	44.298	1.03016	47.2396	69.4548
ENSG00000151632	AKR1C2	Aldo-keto reductase family 1 member C2	Esophagus - Mucosa	215	399	0.0425185	0.00252641	37.3415	32.7909	-0.187484	60.1613	48.8775
ENSG00000151632	AKR1C2	Aldo-keto reductase family 1 member C2	Muscle - Skeletal	266	552	0.035111	0.00736019	19.9267	19.0623	-0.0639804	35.0572	38.2977
ENSG00000151632	AKR1C2	Aldo-keto reductase family 1 member C2	Pituitary	84	228	0.0249693	0.00732599	2.40828	2.94423	0.289893	3.4305	3.95633
ENSG00000151632	AKR1C2	Aldo-keto reductase family 1 member C2	Skin - Sun Exposed (Lower leg)	248	506	0.0455875	0.0076172	12.5567	10.9237	-0.201002	14.7033	13.3852
ENSG00000122787	AKR1D1	Aldo-keto reductase family 1 member D1	Breast - Mammary Tissue	178	336	0.00079318	0.00389475	0.033772	0		0.150425	0.0599637
ENSG00000148218	ALAD	Aminolevulinate dehydratase	Adipose - Subcutaneous	233	481	0.00130017	0.0163111	33.0332	32.2195	-0.0359826	34.0352	33.0853
ENSG00000163631	ALB	Albumin	Breast - Mammary Tissue	178	336	5.4e-11	2.67e-08	2.56174	1.38138	-0.891014	9.80771	6.05536
ENSG00000111275	ALDH2	Aldehyde dehydrogenase 2 family member	Breast - Mammary Tissue	178	336	1.06e-42	1.54e-40	53.1275	75.37	0.504533	69.5843	99.2132
ENSG00000111275	ALDH2	Aldehyde dehydrogenase 2 family member	Cells - Cultured fibroblasts	211	424	0.00397839	0.000208641	14.7537	13.1701	-0.163805	15.6399	14.087
ENSG00000111275	ALDH2	Aldehyde dehydrogenase 2 family member	Muscle - Skeletal	266	552	2.02e-17	6.05e-06	41.8596	32.877	-0.34848	48.172	37.5202
ENSG00000111275	ALDH2	Aldehyde dehydrogenase 2 family member	Pituitary	84	228	7.83e-05	7.85e-06	27.7781	30.9684	0.156849	29.3908	31.9866
ENSG00000132746	ALDH3B2	Aldehyde dehydrogenase 3 family member B2	Breast - Mammary Tissue	178	336	1.43e-16	2.35e-10	14.4809	0.644755	-4.48926	21.9981	51.9577
ENSG00000171094	ALK	ALK receptor tyrosine kinase	Pituitary	84	228	3.77e-12	3.82e-11	5.19991	2.95278	-0.816411	5.42699	3.46541
ENSG00000012779	ALOX5	Arachidonate 5-lipoxygenase	Breast - Mammary Tissue	178	336	7.85e-10	3.06e-07	25.2848	14.5207	-0.800157	28.0056	18.3571
ENSG00000163286	ALPG	Alkaline phosphatase, germ cell	Breast - Mammary Tissue	178	336	1.23e-27	2.44e-30	0	0		0.00196681	0.00238273
ENSG00000243480	AMY2A	Amylase alpha 2A	Adipose - Subcutaneous	233	481	5.66e-05	4.41e-06	0.241413	0.212826	-0.181829	0.579348	4.32982
ENSG00000243480	AMY2A	Amylase alpha 2A	Artery - Tibial	220	471	0.000537447	3.04e-05	0.183721	0.194306	0.0808178	0.74368	1.07866
ENSG00000243480	AMY2A	Amylase alpha 2A	Brain - Spinal cord (cervical c-1)	68	136	0.0191485	0.000209051	0.119303	0.147703	0.308069	0.284071	0.304005
ENSG00000243480	AMY2A	Amylase alpha 2A	Colon - Sigmoid	151	268	0.0438688	0.000986129	0.26097	0.203422	-0.359412	0.676511	1.04863
ENSG00000243480	AMY2A	Amylase alpha 2A	Liver	78	184	0.00048044	0.000154784	0.289502	0.315856	0.125691	0.851083	0.806895
ENSG00000243480	AMY2A	Amylase alpha 2A	Muscle - Skeletal	266	552	0.00904582	0.00101583	0.156627	0.130098	-0.267734	0.405068	0.421914
ENSG00000243480	AMY2A	Amylase alpha 2A	Pituitary	84	228	0.000159983	5.88e-05	0.556404	0.439734	-0.339502	0.859163	0.918329
ENSG00000243480	AMY2A	Amylase alpha 2A	Skin - Not Sun Exposed (Suprapubic)	206	445	0.000909172	1.66e-05	0.142484	0.136242	-0.0646233	0.406495	0.813047
ENSG00000091879	ANGPT2	Angiopoietin 2	Esophagus - Gastroesophageal Junction	137	266	0.00797042	0.00948536	2.24994	2.17027	-0.0520153	3.19955	3.17853
ENSG00000132855	ANGPTL3	Angiopoietin like 3	Breast - Mammary Tissue	178	336	0.00132598	0.0067111	0.121494	0.079831	-0.605858	0.217304	0.155295
ENSG00000132855	ANGPTL3	Angiopoietin like 3	Cells - Cultured fibroblasts	211	424	0.00740728	0.019484	0.045263	0.0397005	-0.189175	0.0545795	0.0504195
ENSG00000131620	ANO1	Anoctamin 1	Breast - Mammary Tissue	178	336	5.12e-75	0	65.9691	17.0897	-1.94866	71.8215	30.4976
ENSG00000135046	ANXA1	Annexin A1	Breast - Mammary Tissue	178	336	0.000423611	0.0028514	243.761	259.863	0.0922867	277.817	289.928
ENSG00000135046	ANXA1	Annexin A1	Cells - Cultured fibroblasts	211	424	5.09e-05	7.65e-06	364.057	384.328	0.0781737	370.738	392.007
ENSG00000135046	ANXA1	Annexin A1	Skin - Sun Exposed (Lower leg)	248	506	0.00038827	0.000289903	133.431	118.635	-0.169558	145.735	131.119
ENSG00000135046	ANXA1	Annexin A1	Small Intestine - Terminal Ileum	72	135	0.0438924	0.0306409	47.4035	53.3694	0.171019	51.8478	67.4359
ENSG00000182718	ANXA2	Annexin A2	Breast - Mammary Tissue	178	336	4.19e-33	3.46e-37	264.308	332.618	0.331649	283.98	350.439
ENSG00000138772	ANXA3	Annexin A3	Adipose - Subcutaneous	233	481	0.00109585	9.33e-05	31.8688	25.9992	-0.293677	37.6651	31.8972
ENSG00000138772	ANXA3	Annexin A3	Artery - Aorta	164	308	0.0103951	0.000502104	24.9712	22.0845	-0.177234	32.4647	26.972
ENSG00000138772	ANXA3	Annexin A3	Artery - Tibial	220	471	9.13e-07	2.22e-07	7.67267	6.23317	-0.299763	8.75158	7.277
ENSG00000138772	ANXA3	Annexin A3	Breast - Mammary Tissue	178	336	4.96e-09	5.8e-08	71.1251	51.8591	-0.455762	73.5334	58.2031
ENSG00000138772	ANXA3	Annexin A3	Skin - Sun Exposed (Lower leg)	248	506	0.000135044	9.84e-06	13.4703	12.0458	-0.161246	15.8956	15.3232
ENSG00000138772	ANXA3	Annexin A3	Whole Blood	259	539	0.0322466	0.00064198	224.206	117.513	-0.932005	278.851	210.465
ENSG00000196975	ANXA4	Annexin A4	Adipose - Subcutaneous	233	481	0.00928557	0.00108537	36.3983	42.0727	0.209013	39.2194	43.7803
ENSG00000196975	ANXA4	Annexin A4	Breast - Mammary Tissue	178	336	1.5e-07	2.99e-06	33.2319	33.0121	-0.00957388	33.537	34.1187
ENSG00000196975	ANXA4	Annexin A4	Cells - Cultured fibroblasts	211	424	0.00171871	7.95e-05	59.384	54.977	-0.111245	62.0071	58.3251
ENSG00000196975	ANXA4	Annexin A4	Skin - Not Sun Exposed (Suprapubic)	206	445	0.0126177	0.000706293	44.4357	39.7391	-0.16116	43.8181	40.6336
ENSG00000196975	ANXA4	Annexin A4	Skin - Sun Exposed (Lower leg)	248	506	2.66e-09	1.65e-10	42.7778	40.5254	-0.0780341	43.7748	41.1745
ENSG00000196975	ANXA4	Annexin A4	Whole Blood	259	539	0.0139715	0.00184758	9.51068	8.65328	-0.136301	10.3008	9.37136
ENSG00000164111	ANXA5	Annexin A5	Adipose - Subcutaneous	233	481	4.64e-13	1.08e-13	893.472	768.413	-0.217541	915.284	813.558
ENSG00000164111	ANXA5	Annexin A5	Breast - Mammary Tissue	178	336	1.23e-24	8.14e-22	518.235	588.507	0.183453	570.383	637.863
ENSG00000164111	ANXA5	Annexin A5	Skin - Sun Exposed (Lower leg)	248	506	1.2e-06	4.64e-08	263.353	227.895	-0.208629	280.414	248.463
ENSG00000164111	ANXA5	Annexin A5	Thyroid	225	459	0.0338176	0.00136663	454.526	455.854	0.00420901	467.948	471.561
ENSG00000131471	AOC3	Amine oxidase copper containing 3	Breast - Mammary Tissue	178	336	3.72e-19	3.81e-18	113.293	184.609	0.704418	170.995	223.392
ENSG00000110245	APOC3	Apolipoprotein C3	Adipose - Subcutaneous	233	481	0.00402284	0.000231996	0.106762	0.124942	0.22686	0.50176	0.655017
ENSG00000110245	APOC3	Apolipoprotein C3	Artery - Tibial	220	471	7.65e-05	1.39e-05	0.0858305	0.097449	0.183157	0.524522	0.636338
ENSG00000110245	APOC3	Apolipoprotein C3	Brain - Spinal cord (cervical c-1)	68	136	4.3e-09	1.15e-11	0.047853	0		0.194899	0.104619
ENSG00000110245	APOC3	Apolipoprotein C3	Breast - Mammary Tissue	178	336	0.000110325	0.00029566	0.143435	0.196203	0.451945	0.537979	2.70057
ENSG00000110245	APOC3	Apolipoprotein C3	Whole Blood	259	539	0.04188	0.00429348	0.582811	0.868741	0.575898	41.1706	34.6995
ENSG00000142192	APP	Amyloid beta precursor protein	Breast - Mammary Tissue	178	336	2.2e-11	7.38e-09	400.315	281.827	-0.506326	403.607	311.501
ENSG00000142192	APP	Amyloid beta precursor protein	Heart - Atrial Appendage	143	318	0.0212319	0.00195488	178.687	164.588	-0.118576	173.585	171.827
ENSG00000169083	AR	Androgen receptor	Adipose - Subcutaneous	233	481	7.86e-08	1.44e-09	9.92086	10.58	0.0928025	10.6902	11.3794
ENSG00000169083	AR	Androgen receptor	Adipose - Visceral (Omentum)	180	407	0.0409113	0.000520654	5.46634	4.52849	-0.271546	5.84135	4.83653
ENSG00000169083	AR	Androgen receptor	Artery - Aorta	164	308	0.0440418	0.00115106	13.6945	12.7091	-0.107729	14.764	13.1271
ENSG00000169083	AR	Androgen receptor	Artery - Tibial	220	471	0.00248149	0.000106654	10.4754	9.81396	-0.094098	10.5435	10.011
ENSG00000169083	AR	Androgen receptor	Brain - Cortex	75	195	0.0447985	0.000107697	0.604876	0.514375	-0.233819	0.598332	0.524475
ENSG00000169083	AR	Androgen receptor	Brain - Nucleus accumbens (basal ganglia)	73	212	0.0150064	4.38e-05	0.525112	0.453639	-0.211082	0.606305	0.556618
ENSG00000169083	AR	Androgen receptor	Breast - Mammary Tissue	178	336	4.07e-27	3.13e-28	10.815	12.5526	0.214953	11.4093	13.8121
ENSG00000169083	AR	Androgen receptor	Muscle - Skeletal	266	552	2.16e-08	7.29e-11	4.30597	3.99696	-0.107435	4.72964	4.34133
ENSG00000169083	AR	Androgen receptor	Nerve - Tibial	211	459	3.39e-06	3.6e-08	5.42504	5.81682	0.100597	5.68876	6.147
ENSG00000169083	AR	Androgen receptor	Pancreas	139	223	3.47e-09	1.26e-12	0.536974	0.453239	-0.24458	0.627431	0.508646
ENSG00000169083	AR	Androgen receptor	Skin - Not Sun Exposed (Suprapubic)	206	445	0.000250937	1.98e-06	5.48753	4.95584	-0.147027	5.82443	5.19243
ENSG00000169083	AR	Androgen receptor	Spleen	101	176	1.72e-10	8.96e-12	1.20532	0.652923	-0.884431	1.39765	0.854228
ENSG00000169083	AR	Androgen receptor	Stomach	148	259	0.0358732	0.000405983	1.58613	1.46683	-0.112809	2.17477	2.11259
ENSG00000169083	AR	Androgen receptor	Thyroid	225	459	0.000138336	7.74e-07	4.67553	4.51188	-0.0514012	4.86384	4.70138
ENSG00000138363	ATIC	5-aminoimidazole-4-carboxamide ribonucleotide formyltransferase/IMP cyclohydrolase	Breast - Mammary Tissue	178	336	4.04e-07	6.31e-06	42.4633	42.3845	-0.00267972	44.9202	43.5427
ENSG00000163399	ATP1A1	ATPase Na+/K+ transporting subunit alpha 1	Adipose - Visceral (Omentum)	180	407	0.0239984	0.0047216	79.7538	81.5399	0.031952	89.264	90.0581
ENSG00000163399	ATP1A1	ATPase Na+/K+ transporting subunit alpha 1	Pituitary	84	228	0.0270055	0.0159486	75.0376	75.9604	0.0176348	80.9909	78.1658
ENSG00000163399	ATP1A1	ATPase Na+/K+ transporting subunit alpha 1	Thyroid	225	459	0.0133377	0.00147246	294.718	309.179	0.0691072	323.507	323.672
ENSG00000196296	ATP2A1	ATPase sarcoplasmic/endoplasmic reticulum Ca2+ transporting 1	Pituitary	84	228	0.000150128	0.00680927	3.57573	2.91371	-0.295381	3.71294	3.07498
ENSG00000070961	ATP2B1	ATPase plasma membrane Ca2+ transporting 1	Breast - Mammary Tissue	178	336	2.01e-11	7.8e-09	14.4514	11.0816	-0.38305	15.3562	11.984
ENSG00000157087	ATP2B2	ATPase plasma membrane Ca2+ transporting 2	Muscle - Skeletal	266	552	9.2e-13	1.31e-09	1.25594	2.55294	1.02339	3.23397	5.18877
ENSG00000067842	ATP2B3	ATPase plasma membrane Ca2+ transporting 3	Breast - Mammary Tissue	178	336	0.024225	0.0314696	0.03494	0.027025	-0.370585	0.0430126	0.0332579
ENSG00000058668	ATP2B4	ATPase plasma membrane Ca2+ transporting 4	Breast - Mammary Tissue	178	336	2.11e-12	3.56e-09	47.5172	54.2875	0.192169	50.3545	56.2186
ENSG00000017260	ATP2C1	ATPase secretory pathway Ca2+ transporting 1	Artery - Aorta	164	308	0.0486702	0.00548791	32.1406	30.807	-0.0611387	32.8544	31.0559
ENSG00000017260	ATP2C1	ATPase secretory pathway Ca2+ transporting 1	Artery - Tibial	220	471	0.0375727	0.0063587	28.2961	28.3345	0.00195652	29.046	28.3037
ENSG00000017260	ATP2C1	ATPase secretory pathway Ca2+ transporting 1	Cells - Cultured fibroblasts	211	424	0.000965681	4.98e-05	57.1977	54.983	-0.0569702	56.9291	54.919
ENSG00000017260	ATP2C1	ATPase secretory pathway Ca2+ transporting 1	Pituitary	84	228	0.00460416	0.0037052	42.2042	38.767	-0.122557	42.0035	39.1132
ENSG00000017260	ATP2C1	ATPase secretory pathway Ca2+ transporting 1	Stomach	148	259	0.0136898	0.00218306	19.1678	19.2228	0.00413374	20.341	20.2338
ENSG00000064270	ATP2C2	ATPase secretory pathway Ca2+ transporting 2	Breast - Mammary Tissue	178	336	3.04e-09	7.95e-08	2.41458	0.287052	-3.07239	3.2543	3.6537
ENSG00000105675	ATP4A	ATPase H+/K+ transporting subunit alpha	Adipose - Subcutaneous	233	481	0.0155235	0.00190406	0.075334	0.055248	-0.447379	0.12514	0.111654
ENSG00000105675	ATP4A	ATPase H+/K+ transporting subunit alpha	Artery - Aorta	164	308	0.0125856	0.000833562	0.0371825	0.039075	0.0716221	0.112464	0.230877
ENSG00000105675	ATP4A	ATPase H+/K+ transporting subunit alpha	Breast - Mammary Tissue	178	336	0.00653725	0.00646448	0.129726	0.049874	-1.37911	0.164735	0.165064
ENSG00000105675	ATP4A	ATPase H+/K+ transporting subunit alpha	Esophagus - Muscularis	193	368	0.0281923	0.000769763	0.046518	0.0501575	0.108676	0.0972401	0.370729
ENSG00000105675	ATP4A	ATPase H+/K+ transporting subunit alpha	Pituitary	84	228	0.00864699	0.0196639	0.208746	0.328109	0.652427	0.52128	0.713347
ENSG00000105675	ATP4A	ATPase H+/K+ transporting subunit alpha	Thyroid	225	459	0.00259534	0.00955507	1.01953	0.781361	-0.383843	1.53404	1.17564
ENSG00000186009	ATP4B	ATPase H+/K+ transporting subunit beta	Artery - Tibial	220	471	0.000649435	6.08e-05	0.044134	0		0.108228	0.132825
ENSG00000186009	ATP4B	ATPase H+/K+ transporting subunit beta	Breast - Mammary Tissue	178	336	6.38e-09	5.85e-08	0.027579	0.0512495	0.893968	0.0939528	0.199581
ENSG00000186009	ATP4B	ATPase H+/K+ transporting subunit beta	Cells - Cultured fibroblasts	211	424	0.0167527	0.000934612	0.050574	0.043122	-0.229972	0.132535	0.113948
ENSG00000186009	ATP4B	ATPase H+/K+ transporting subunit beta	Esophagus - Muscularis	193	368	1.58e-05	4.52e-07	0.061962	0.0707585	0.19152	0.116508	0.334693
ENSG00000186009	ATP4B	ATPase H+/K+ transporting subunit beta	Pituitary	84	228	0.00193945	0.00411676	0.191668	0.290287	0.598868	0.223751	0.486363
ENSG00000147416	ATP6V1B2	ATPase H+ transporting V1 subunit B2	Adipose - Subcutaneous	233	481	8.47e-14	1.08e-13	80.1215	71.917	-0.155857	84.4015	75.9273
ENSG00000147416	ATP6V1B2	ATPase H+ transporting V1 subunit B2	Artery - Tibial	220	471	0.0105159	0.00159288	64.3556	61.5099	-0.0652471	65.998	64.001
ENSG00000147416	ATP6V1B2	ATPase H+ transporting V1 subunit B2	Cells - Cultured fibroblasts	211	424	0.00959306	0.000961998	92.1746	92.6436	0.00732284	100.826	100.835
ENSG00000147416	ATP6V1B2	ATPase H+ transporting V1 subunit B2	Cells - EBV-transformed lymphocytes	112	215	0.00222354	8.26e-05	64.5342	64.2437	-0.00650894	64.4446	66.204
ENSG00000147416	ATP6V1B2	ATPase H+ transporting V1 subunit B2	Muscle - Skeletal	266	552	0.0163123	0.00301683	44.5413	40.3255	-0.143449	46.6537	44.2846
ENSG00000155097	ATP6V1C1	ATPase H+ transporting V1 subunit C1	Adipose - Subcutaneous	233	481	4.73e-05	0.000963193	30.3131	28.7521	-0.0762741	31.2537	29.6596
ENSG00000155097	ATP6V1C1	ATPase H+ transporting V1 subunit C1	Breast - Mammary Tissue	178	336	0.00279277	0.043747	28.1664	25.0108	-0.171421	28.6782	26.2705
ENSG00000155097	ATP6V1C1	ATPase H+ transporting V1 subunit C1	Skin - Sun Exposed (Lower leg)	248	506	0.00437233	0.00349428	18.5794	17.1087	-0.118974	18.6797	17.5873
ENSG00000166148	AVPR1A	Arginine vasopressin receptor 1A	Breast - Mammary Tissue	178	336	1.25e-38	1.31e-37	7.80697	18.5842	1.25124	10.1034	21.2976
ENSG00000198049	AVPR1B	Arginine vasopressin receptor 1B	Breast - Mammary Tissue	178	336	1.68e-07	8.63e-07	0.008126	0		0.0149634	0.0107851
ENSG00000126895	AVPR2	Arginine vasopressin receptor 2	Breast - Mammary Tissue	178	336	3.67e-07	9.5e-05	8.5535	11.6656	0.447673	9.35106	12.9602
ENSG00000167601	AXL	AXL receptor tyrosine kinase	Adipose - Subcutaneous	233	481	0.000159103	1.46e-05	77.5471	86.6109	0.159476	79.2845	90.9934
ENSG00000167601	AXL	AXL receptor tyrosine kinase	Artery - Aorta	164	308	0.0329399	0.00158106	91.9437	95.5377	0.0553202	94.972	100.018
ENSG00000167601	AXL	AXL receptor tyrosine kinase	Breast - Mammary Tissue	178	336	6.39e-21	2.88e-18	46.9088	53.3787	0.186407	47.6338	55.3192
ENSG00000167601	AXL	AXL receptor tyrosine kinase	Pituitary	84	228	0.0120356	0.011569	8.29254	11.0651	0.416131	14.536	16.4478
ENSG00000167601	AXL	AXL receptor tyrosine kinase	Skin - Not Sun Exposed (Suprapubic)	206	445	0.0021069	0.000132896	26.5562	22.2383	-0.256005	28.8293	24.9182
ENSG00000167601	AXL	AXL receptor tyrosine kinase	Skin - Sun Exposed (Lower leg)	248	506	4.97e-05	1.06e-05	38.8443	32.7991	-0.244044	41.6596	35.5867
ENSG00000114200	BCHE	Butyrylcholinesterase	Adipose - Subcutaneous	233	481	8e-06	1.67e-05	0.771501	1.39607	0.855631	1.43786	2.33722
ENSG00000114200	BCHE	Butyrylcholinesterase	Breast - Mammary Tissue	178	336	1.72e-07	4.75e-05	2.13494	2.94434	0.46375	2.8127	3.7622
ENSG00000114200	BCHE	Butyrylcholinesterase	Cells - Cultured fibroblasts	211	424	0.00804941	0.00699345	1.98905	3.22635	0.697823	2.858	3.9534
ENSG00000114200	BCHE	Butyrylcholinesterase	Lung	190	414	4.45e-05	3.91e-07	8.53814	9.30419	0.123958	12.9881	12.205
ENSG00000114200	BCHE	Butyrylcholinesterase	Skin - Not Sun Exposed (Suprapubic)	206	445	0.000132868	4.36e-06	3.49485	3.09346	-0.176007	4.20926	3.71702
ENSG00000114200	BCHE	Butyrylcholinesterase	Spleen	101	176	0.00216637	1.05e-05	3.91546	3.01356	-0.377711	4.09771	3.36638
ENSG00000114200	BCHE	Butyrylcholinesterase	Whole Blood	259	539	0.0266911	0.000600632	0.020417	0.020827	0.0286841	0.13906	0.131261
ENSG00000171791	BCL2	BCL2 apoptosis regulator	Adipose - Subcutaneous	233	481	4.12e-09	1.51e-10	10.992	9.84161	-0.159488	12.0361	10.56
ENSG00000171791	BCL2	BCL2 apoptosis regulator	Artery - Aorta	164	308	9.7e-06	1.72e-07	8.46674	7.47035	-0.180632	8.62717	7.71198
ENSG00000171791	BCL2	BCL2 apoptosis regulator	Artery - Tibial	220	471	0.000210535	1.67e-05	7.60414	6.89638	-0.140947	7.7401	7.13335
ENSG00000171791	BCL2	BCL2 apoptosis regulator	Cells - Cultured fibroblasts	211	424	0.0259004	0.00224867	0.965554	0.896087	-0.107718	1.2901	1.19008
ENSG00000171791	BCL2	BCL2 apoptosis regulator	Esophagus - Muscularis	193	368	0.0247542	0.000365491	8.32908	7.40708	-0.169252	8.5295	7.84252
ENSG00000171791	BCL2	BCL2 apoptosis regulator	Heart - Left Ventricle	143	308	0.00614406	0.00184637	1.25941	1.27476	0.0174776	1.53301	1.62177
ENSG00000171791	BCL2	BCL2 apoptosis regulator	Pituitary	84	228	1.27e-11	1.08e-11	5.02051	5.83127	0.215974	5.23174	6.47727
ENSG00000171791	BCL2	BCL2 apoptosis regulator	Skin - Not Sun Exposed (Suprapubic)	206	445	0.0212792	0.00119308	5.15504	4.75744	-0.115798	5.24461	4.95567
ENSG00000186716	BCR	BCR activator of RhoGEF and GTPase	Adipose - Subcutaneous	233	481	4.71e-10	5.72e-11	26.0363	23.8336	-0.127528	26.7477	24.9095
ENSG00000186716	BCR	BCR activator of RhoGEF and GTPase	Breast - Mammary Tissue	178	336	0.0042069	0.00995441	24.6582	22.1053	-0.157675	24.7147	23.0108
ENSG00000186716	BCR	BCR activator of RhoGEF and GTPase	Cells - Cultured fibroblasts	211	424	0.00382269	0.000174869	10.9419	10.4123	-0.0715814	11.5483	10.6706
ENSG00000186716	BCR	BCR activator of RhoGEF and GTPase	Muscle - Skeletal	266	552	1.2e-06	6.64e-06	3.35354	2.6268	-0.352381	3.75007	2.99009
ENSG00000186716	BCR	BCR activator of RhoGEF and GTPase	Skin - Not Sun Exposed (Suprapubic)	206	445	0.0192674	0.00198182	23.1495	24.0243	0.0535165	24.4684	24.8752
ENSG00000168398	BDKRB2	Bradykinin receptor B2	Cells - EBV-transformed lymphocytes	112	215	0.0191262	0.000184337	0.030961	0.033818	0.127339	0.19463	0.163132
ENSG00000168398	BDKRB2	Bradykinin receptor B2	Skin - Sun Exposed (Lower leg)	248	506	0.00451284	0.00185798	5.28607	5.08444	-0.0561066	5.71956	5.43421
ENSG00000242252	BGLAP	Bone gamma-carboxyglutamate protein	Artery - Tibial	220	471	0.0122303	0.00737961	7.48227	7.82209	0.0640771	8.18688	11.0745
ENSG00000242252	BGLAP	Bone gamma-carboxyglutamate protein	Pituitary	84	228	0.0200746	0.0322702	20.9928	17.9938	-0.222391	21.5058	18.3435
ENSG00000145692	BHMT	Betaine--homocysteine S-methyltransferase	Brain - Cerebellar Hemisphere	75	202	0.000730696	1.93e-05	0.061846	0.0741375	0.261523	0.0910923	0.0959457
ENSG00000145692	BHMT	Betaine--homocysteine S-methyltransferase	Spleen	101	176	2.6e-05	2.16e-07	0.077161	0.0546355	-0.498033	0.101952	0.259923
ENSG00000090013	BLVRB	Biliverdin reductase B	Adipose - Subcutaneous	233	481	0.00082296	5.73e-05	84.7311	81.4514	-0.0569521	87.8082	84.4349
ENSG00000090013	BLVRB	Biliverdin reductase B	Breast - Mammary Tissue	178	336	1.05e-06	0.000604558	82.448	80.9805	-0.0259099	84.323	86.4501
ENSG00000090013	BLVRB	Biliverdin reductase B	Nerve - Tibial	211	459	0.0432933	0.00249065	82.9565	79.9106	-0.0539681	84.904	81.1515
ENSG00000090013	BLVRB	Biliverdin reductase B	Skin - Sun Exposed (Lower leg)	248	506	0.0244165	0.0013259	69.5521	65.9026	-0.0777587	70.6131	67.7017
ENSG00000090013	BLVRB	Biliverdin reductase B	Whole Blood	259	539	0.00522222	0.0042006	187.958	196.555	0.0645227	208.756	223.579
ENSG00000107779	BMPR1A	Bone morphogenetic protein receptor type 1A	Breast - Mammary Tissue	178	336	3.06e-05	0.00286136	11.4493	9.77432	-0.22819	11.3816	10.0231
ENSG00000107779	BMPR1A	Bone morphogenetic protein receptor type 1A	Skin - Sun Exposed (Lower leg)	248	506	5.4e-05	0.0307461	8.01802	8.25599	0.0421943	8.22083	8.47811
ENSG00000204217	BMPR2	Bone morphogenetic protein receptor type 2	Breast - Mammary Tissue	178	336	6.72e-21	1.48e-21	20.2504	20.6429	0.0276988	20.2905	21.6758
ENSG00000109743	BST1	Bone marrow stromal cell antigen 1	Adipose - Subcutaneous	233	481	0.00042522	4.87e-05	12.7331	12.5315	-0.0230246	12.9185	13.2236
ENSG00000109743	BST1	Bone marrow stromal cell antigen 1	Artery - Tibial	220	471	0.00615537	0.0019074	10.3492	10.1307	-0.0307924	11.7607	11.5532
ENSG00000109743	BST1	Bone marrow stromal cell antigen 1	Nerve - Tibial	211	459	0.0402822	0.0045142	10.2573	11.2566	0.13412	11.4806	12.2696
ENSG00000109743	BST1	Bone marrow stromal cell antigen 1	Skin - Sun Exposed (Lower leg)	248	506	2.33e-05	1.21e-05	4.58345	3.75931	-0.285963	4.91312	4.25484
ENSG00000010671	BTK	Bruton tyrosine kinase	Adipose - Subcutaneous	233	481	0.00062706	0.000107937	6.56167	6.00538	-0.127808	7.51709	7.14683
ENSG00000010671	BTK	Bruton tyrosine kinase	Adipose - Visceral (Omentum)	180	407	0.0364605	0.0030551	4.5277	4.98564	0.139	5.28558	6.01356
ENSG00000010671	BTK	Bruton tyrosine kinase	Esophagus - Muscularis	193	368	2.8e-05	0.000216942	2.898	3.43195	0.243971	3.40409	3.79011
ENSG00000010671	BTK	Bruton tyrosine kinase	Thyroid	225	459	0.0240639	0.00544846	1.64464	1.28791	-0.35274	3.50559	2.32436
ENSG00000182326	C1S	Complement C1s	Heart - Left Ventricle	143	308	0.0144276	0.0074039	36.8089	38.8032	0.0761229	42.5579	50.9673
ENSG00000182326	C1S	Complement C1s	Nerve - Tibial	211	459	0.00842437	0.000627259	650.133	698.231	0.10297	665.844	710.838
ENSG00000182326	C1S	Complement C1s	Skin - Not Sun Exposed (Suprapubic)	206	445	0.0263715	0.0114629	140.771	109.984	-0.356056	162.61	135.278
ENSG00000182326	C1S	Complement C1s	Skin - Sun Exposed (Lower leg)	248	506	0.00389591	0.00161982	176.068	155.75	-0.176901	211.826	191.609
ENSG00000125730	C3	Complement C3	Adipose - Subcutaneous	233	481	1.87e-07	2.26e-09	357.27	347.157	-0.0414265	431.264	408.516
ENSG00000125730	C3	Complement C3	Artery - Aorta	164	308	0.00169931	6.52e-05	185.125	149.22	-0.311059	262.629	206.049
ENSG00000125730	C3	Complement C3	Artery - Tibial	220	471	0.000863966	6.61e-05	141.41	111.499	-0.342848	174.786	148.85
ENSG00000125730	C3	Complement C3	Breast - Mammary Tissue	178	336	0.000455316	0.000190836	436.854	299.967	-0.542345	525.497	392.864
ENSG00000125730	C3	Complement C3	Heart - Left Ventricle	143	308	0.00774643	0.000342091	42.8922	50.517	0.236052	53.4449	59.8723
ENSG00000125730	C3	Complement C3	Nerve - Tibial	211	459	0.00626667	0.000251058	220.753	189.201	-0.222513	251.78	234.126
ENSG00000125730	C3	Complement C3	Skin - Not Sun Exposed (Suprapubic)	206	445	3.1e-07	1.03e-08	90.9512	56.8191	-0.678717	116.69	84.2127
ENSG00000125730	C3	Complement C3	Skin - Sun Exposed (Lower leg)	248	506	5.95e-17	1.11e-16	85.847	66.2545	-0.373749	121.093	92.2462
ENSG00000244731	C4A	Complement C4A (Rodgers blood group)	Breast - Mammary Tissue	178	336	1.83e-10	2.56e-05	9.32604	3.54514	-1.39542	11.2698	6.90999
ENSG00000224389	C4B	Complement C4B (Chido blood group)	Breast - Mammary Tissue	178	336	1.47e-18	9.99e-16	9.41788	2.72268	-1.79038	11.1024	6.19143
ENSG00000106804	C5	Complement C5	Adipose - Subcutaneous	233	481	0.00397197	0.0258308	4.50593	5.05905	0.167042	4.81776	5.50701
ENSG00000106804	C5	Complement C5	Pituitary	84	228	0.0098675	0.0373636	6.8897	6.51846	-0.0799089	6.79766	6.46828
ENSG00000197405	C5AR1	Complement C5a receptor 1	Adipose - Subcutaneous	233	481	0.001529	0.000551526	21.0293	18.0721	-0.218637	28.4234	26.4226
ENSG00000197405	C5AR1	Complement C5a receptor 1	Breast - Mammary Tissue	178	336	0.000447629	0.00366563	9.32351	10.1655	0.124744	12.0627	14.9044
ENSG00000197405	C5AR1	Complement C5a receptor 1	Cells - Cultured fibroblasts	211	424	0.0014002	0.00138504	2.48947	2.69119	0.112406	7.07116	6.83606
ENSG00000197405	C5AR1	Complement C5a receptor 1	Thyroid	225	459	0.0015666	0.00081826	6.87254	6.38047	-0.107181	9.04798	7.43053
ENSG00000133742	CA1	Carbonic anhydrase 1	Brain - Anterior cingulate cortex (BA24)	56	177	0.0313379	0.00526179	0.054043	0.05463	0.0155857	0.137536	0.144697
ENSG00000133742	CA1	Carbonic anhydrase 1	Breast - Mammary Tissue	178	336	0.0123833	0.0288262	0.108988	0.107038	-0.0260396	0.343591	0.445417
ENSG00000133742	CA1	Carbonic anhydrase 1	Heart - Left Ventricle	143	308	0.0021142	0.000816787	0.068604	0.0554365	-0.307457	0.152665	0.304776
ENSG00000133742	CA1	Carbonic anhydrase 1	Thyroid	225	459	0.0104617	0.000861134	0.189482	0.210274	0.15021	0.638644	0.690363
ENSG00000074410	CA12	Carbonic anhydrase 12	Artery - Aorta	164	308	2.85e-05	0.000381388	14.8272	21.7987	0.555994	21.1622	31.124
ENSG00000074410	CA12	Carbonic anhydrase 12	Brain - Cortex	75	195	0.0278083	0.0128139	1.14976	1.20842	0.0717892	2.25736	2.43909
ENSG00000074410	CA12	Carbonic anhydrase 12	Brain - Frontal Cortex (BA9)	68	201	0.0262082	0.013722	1.13194	1.14419	0.0155292	2.76402	2.32494
ENSG00000074410	CA12	Carbonic anhydrase 12	Breast - Mammary Tissue	178	336	0.00368769	0.0178432	23.5386	11.687	-1.01011	27.4644	28.503
ENSG00000074410	CA12	Carbonic anhydrase 12	Pituitary	84	228	0.0134724	0.0109291	5.28984	8.24666	0.640586	19.1525	22.5306
ENSG00000185015	CA13	Carbonic anhydrase 13	Breast - Mammary Tissue	178	336	8.62e-44	0	4.58506	1.72181	-1.41301	4.75715	2.3547
ENSG00000118298	CA14	Carbonic anhydrase 14	Muscle - Skeletal	266	552	7.62e-05	0.0108275	1.16976	1.14636	-0.0291586	3.99022	4.28055
ENSG00000104267	CA2	Carbonic anhydrase 2	Breast - Mammary Tissue	178	336	7.05e-16	1.39e-06	12.3173	7.04078	-0.806885	24.9215	8.79295
ENSG00000164879	CA3	Carbonic anhydrase 3	Esophagus - Muscularis	193	368	0.0186126	0.0121409	1.139	1.28466	0.173624	5.12296	4.52735
ENSG00000164879	CA3	Carbonic anhydrase 3	Muscle - Skeletal	266	552	0.0473992	0.010662	1059.94	1565.08	0.562249	2038.94	2431.49
ENSG00000164879	CA3	Carbonic anhydrase 3	Pituitary	84	228	0.000358577	0.000448156	6.9364	5.18257	-0.420519	9.28564	5.99641
ENSG00000167434	CA4	Carbonic anhydrase 4	Adipose - Subcutaneous	233	481	1.31e-05	7.3e-06	41.0647	30.1048	-0.447905	49.2009	40.4051
ENSG00000167434	CA4	Carbonic anhydrase 4	Skin - Not Sun Exposed (Suprapubic)	206	445	0.020388	0.0059366	1.8264	1.72378	-0.0834271	3.42727	2.86211
ENSG00000167434	CA4	Carbonic anhydrase 4	Skin - Sun Exposed (Lower leg)	248	506	0.0275383	0.00724352	1.99524	1.82357	-0.129797	3.09222	2.49483
ENSG00000167434	CA4	Carbonic anhydrase 4	Whole Blood	259	539	0.00758298	0.000150283	57.0807	29.7709	-0.9391	89.4704	68.4594
ENSG00000174990	CA5A	Carbonic anhydrase 5A	Breast - Mammary Tissue	178	336	2.08e-08	1.31e-08	0	0		0.010599	0.0157932
ENSG00000169239	CA5B	Carbonic anhydrase 5B	Adipose - Subcutaneous	233	481	2.45e-27	1.11e-16	7.09146	6.13747	-0.208439	7.62964	6.57037
ENSG00000169239	CA5B	Carbonic anhydrase 5B	Adipose - Visceral (Omentum)	180	407	2e-11	5.55e-16	4.4014	3.4594	-0.347442	5.05343	4.00134
ENSG00000169239	CA5B	Carbonic anhydrase 5B	Adrenal Gland	111	184	4.59e-08	5.83e-13	2.75167	2.22171	-0.308637	3.0017	2.44617
ENSG00000169239	CA5B	Carbonic anhydrase 5B	Artery - Aorta	164	308	2.47e-10	1.11e-14	16.4431	13.7798	-0.254932	17.1113	15.4851
ENSG00000169239	CA5B	Carbonic anhydrase 5B	Artery - Coronary	100	168	0.000148475	8.16e-09	10.9048	10.0532	-0.117315	12.804	11.7494
ENSG00000169239	CA5B	Carbonic anhydrase 5B	Artery - Tibial	220	471	1.13e-10	1.13e-14	12.3211	11.6131	-0.0853779	12.9733	12.4805
ENSG00000169239	CA5B	Carbonic anhydrase 5B	Brain - Caudate (basal ganglia)	76	224	4.45e-07	9.46e-12	3.75315	3.08864	-0.281133	3.73815	3.33487
ENSG00000169239	CA5B	Carbonic anhydrase 5B	Brain - Cerebellar Hemisphere	75	202	2.79e-11	1.11e-16	2.64098	2.25203	-0.229851	2.73065	2.32256
ENSG00000169239	CA5B	Carbonic anhydrase 5B	Brain - Cerebellum	72	194	2.4e-09	1.08e-14	2.64467	2.16488	-0.288803	2.81484	2.24457
ENSG00000169239	CA5B	Carbonic anhydrase 5B	Brain - Frontal Cortex (BA9)	68	201	0.00320849	3.82e-07	2.42939	1.97762	-0.296829	3.05719	2.3157
ENSG00000169239	CA5B	Carbonic anhydrase 5B	Brain - Nucleus accumbens (basal ganglia)	73	212	0.000388633	2.85e-08	3.96954	3.56738	-0.154109	4.40934	3.81363
ENSG00000169239	CA5B	Carbonic anhydrase 5B	Brain - Putamen (basal ganglia)	61	193	1.28e-09	5e-15	2.60433	2.19677	-0.245528	3.18759	2.29339
ENSG00000169239	CA5B	Carbonic anhydrase 5B	Cells - Cultured fibroblasts	211	424	5.35e-135	1.11e-16	5.05285	3.15888	-0.677687	5.24137	3.28648
ENSG00000169239	CA5B	Carbonic anhydrase 5B	Cells - EBV-transformed lymphocytes	112	215	1.42e-21	1.11e-16	1.80659	1.53613	-0.233965	1.8777	1.54354
ENSG00000169239	CA5B	Carbonic anhydrase 5B	Colon - Sigmoid	151	268	4.79e-38	1.11e-16	3.04776	2.59257	-0.233366	3.2209	2.7334
ENSG00000169239	CA5B	Carbonic anhydrase 5B	Colon - Transverse	172	307	1.57e-33	1.11e-16	2.16902	1.88512	-0.20239	2.58713	2.24974
ENSG00000169239	CA5B	Carbonic anhydrase 5B	Esophagus - Gastroesophageal Junction	137	266	2.59e-28	1.11e-16	4.07592	3.4678	-0.233103	4.54891	3.98498
ENSG00000169239	CA5B	Carbonic anhydrase 5B	Esophagus - Mucosa	215	399	2.37e-38	1.11e-16	2.95248	2.46961	-0.257644	3.11407	2.67247
ENSG00000169239	CA5B	Carbonic anhydrase 5B	Esophagus - Muscularis	193	368	3.83e-50	1.11e-16	3.48137	2.98602	-0.221431	3.75447	3.15588
ENSG00000169239	CA5B	Carbonic anhydrase 5B	Heart - Atrial Appendage	143	318	2.94e-11	3.33e-16	1.98314	1.94304	-0.0294672	2.37848	2.40442
ENSG00000169239	CA5B	Carbonic anhydrase 5B	Heart - Left Ventricle	143	308	1.32e-09	2.63e-14	0.645076	0.488378	-0.401469	0.695639	0.652639
ENSG00000169239	CA5B	Carbonic anhydrase 5B	Kidney - Cortex	24	80	2.57e-05	3.07e-10	2.39139	1.50133	-0.67161	3.18092	1.80692
ENSG00000169239	CA5B	Carbonic anhydrase 5B	Lung	190	414	4.42e-39	1.11e-16	5.46601	4.75615	-0.200695	5.922	5.03715
ENSG00000169239	CA5B	Carbonic anhydrase 5B	Minor Salivary Gland	52	129	6.21e-09	8.66e-15	5.15006	4.05019	-0.346601	5.34529	4.30361
ENSG00000169239	CA5B	Carbonic anhydrase 5B	Muscle - Skeletal	266	552	3.89e-38	1.11e-16	0.663973	0.483227	-0.458424	0.802169	0.587882
ENSG00000169239	CA5B	Carbonic anhydrase 5B	Nerve - Tibial	211	459	7.44e-102	1.11e-16	8.4374	6.81834	-0.307378	8.52552	6.85777
ENSG00000169239	CA5B	Carbonic anhydrase 5B	Pancreas	139	223	1.36e-11	1.11e-16	1.27906	1.12288	-0.18788	1.43387	1.24528
ENSG00000169239	CA5B	Carbonic anhydrase 5B	Pituitary	84	228	7.88e-21	1.11e-16	4.06004	3.31721	-0.291524	4.08368	3.37872
ENSG00000169239	CA5B	Carbonic anhydrase 5B	Skin - Not Sun Exposed (Suprapubic)	206	445	1.29e-56	1.11e-16	4.99936	3.93731	-0.344532	5.15472	4.10005
ENSG00000169239	CA5B	Carbonic anhydrase 5B	Skin - Sun Exposed (Lower leg)	248	506	4.54e-99	1.11e-16	6.32054	4.72011	-0.421229	6.42676	4.94795
ENSG00000169239	CA5B	Carbonic anhydrase 5B	Small Intestine - Terminal Ileum	72	135	5.77e-14	1.11e-16	3.50295	2.6163	-0.421042	3.59409	3.00681
ENSG00000169239	CA5B	Carbonic anhydrase 5B	Spleen	101	176	3.75e-22	1.11e-16	4.03617	3.22515	-0.323618	4.21231	3.32656
ENSG00000169239	CA5B	Carbonic anhydrase 5B	Stomach	148	259	2.25e-18	1.11e-16	2.49916	2.07183	-0.270535	2.65349	2.2629
ENSG00000169239	CA5B	Carbonic anhydrase 5B	Thyroid	225	459	1.77e-35	1.11e-16	6.14881	5.44768	-0.174665	6.49798	5.84643
ENSG00000169239	CA5B	Carbonic anhydrase 5B	Whole Blood	259	539	1.85e-37	1.11e-16	2.17202	1.73017	-0.328124	2.71728	2.20106
ENSG00000131686	CA6	Carbonic anhydrase 6	Breast - Mammary Tissue	178	336	3.24e-21	0	0.121167	0.01007	-3.58886	0.868977	0.321284
ENSG00000168748	CA7	Carbonic anhydrase 7	Adrenal Gland	111	184	0.0206195	0.0257687	0.03262	0.0289815	-0.170625	0.055882	0.0838483
ENSG00000168748	CA7	Carbonic anhydrase 7	Muscle - Skeletal	266	552	0.0107937	0.0232361	0.0271955	0.028842	0.0848033	0.0475424	0.0515393
ENSG00000107159	CA9	Carbonic anhydrase 9	Breast - Mammary Tissue	178	336	0.0117142	0.00786863	0.250024	0.184879	-0.435485	0.443692	0.45787
ENSG00000107159	CA9	Carbonic anhydrase 9	Cells - Cultured fibroblasts	211	424	2.7e-05	8.77e-05	2.18056	2.90996	0.416298	5.50316	4.84064
ENSG00000107159	CA9	Carbonic anhydrase 9	Muscle - Skeletal	266	552	0.00348027	0.000501871	0.176706	0.13966	-0.339431	0.330189	0.242586
ENSG00000107159	CA9	Carbonic anhydrase 9	Skin - Not Sun Exposed (Suprapubic)	206	445	0.0157146	0.0104347	13.4717	11.1944	-0.267155	22.5067	17.8292
ENSG00000107159	CA9	Carbonic anhydrase 9	Whole Blood	259	539	0.0261855	0.000852268	0	0.026296	Inf	0.0933355	0.0740038
ENSG00000141837	CACNA1A	Calcium voltage-gated channel subunit alpha1 A	Pituitary	84	228	1.01e-11	1.5e-10	2.98617	4.42594	0.567685	3.34186	5.28404
ENSG00000148408	CACNA1B	Calcium voltage-gated channel subunit alpha1 B	Stomach	148	259	1.85e-05	0.00191638	0.3847	0.303596	-0.341581	0.552015	0.501262
ENSG00000151067	CACNA1C	Calcium voltage-gated channel subunit alpha1 C	Adipose - Subcutaneous	233	481	4.91e-10	1.01e-08	2.58548	3.64375	0.494992	3.18071	4.26274
ENSG00000151067	CACNA1C	Calcium voltage-gated channel subunit alpha1 C	Breast - Mammary Tissue	178	336	7.38e-17	1.09e-13	2.87783	2.16791	-0.408671	3.13239	2.41362
ENSG00000151067	CACNA1C	Calcium voltage-gated channel subunit alpha1 C	Cells - Cultured fibroblasts	211	424	0.000131727	8.33e-06	4.31056	4.5948	0.0921252	5.01326	5.30968
ENSG00000151067	CACNA1C	Calcium voltage-gated channel subunit alpha1 C	Nerve - Tibial	211	459	0.00225944	6.32e-05	1.97299	2.4005	0.282951	2.24165	2.65461
ENSG00000151067	CACNA1C	Calcium voltage-gated channel subunit alpha1 C	Pituitary	84	228	0.0075092	0.000555402	7.01497	6.83967	-0.0365081	7.04631	6.80765
ENSG00000157388	CACNA1D	Calcium voltage-gated channel subunit alpha1 D	Adipose - Subcutaneous	233	481	0.000419421	0.000123106	0.055387	0.067686	0.28931	0.084211	0.124634
ENSG00000157388	CACNA1D	Calcium voltage-gated channel subunit alpha1 D	Artery - Aorta	164	308	0.0178682	0.000748214	0.097588	0.0875335	-0.156868	0.129341	0.128305
ENSG00000157388	CACNA1D	Calcium voltage-gated channel subunit alpha1 D	Artery - Tibial	220	471	0.00761003	0.000668317	0.0465215	0.050587	0.120869	0.0726285	0.0770399
ENSG00000157388	CACNA1D	Calcium voltage-gated channel subunit alpha1 D	Breast - Mammary Tissue	178	336	1.84e-07	0.000448896	1.71016	0.193758	-3.14181	2.25726	2.47373
ENSG00000157388	CACNA1D	Calcium voltage-gated channel subunit alpha1 D	Skin - Sun Exposed (Lower leg)	248	506	0.0299838	0.0138572	0.639504	0.756344	0.242089	0.714511	0.834091
ENSG00000157388	CACNA1D	Calcium voltage-gated channel subunit alpha1 D	Stomach	148	259	0.0325527	0.0171349	0.50279	0.459854	-0.12878	0.645669	0.575022
ENSG00000198216	CACNA1E	Calcium voltage-gated channel subunit alpha1 E	Breast - Mammary Tissue	178	336	4e-05	0.000318087	0.0292865	0.02723	-0.105039	0.0374491	0.0382384
ENSG00000198216	CACNA1E	Calcium voltage-gated channel subunit alpha1 E	Lung	190	414	0.0484877	0.0103418	0.137084	0.11564	-0.245425	0.194126	0.174834
ENSG00000198216	CACNA1E	Calcium voltage-gated channel subunit alpha1 E	Nerve - Tibial	211	459	0.0118221	0.00318077	0.064451	0.05893	-0.1292	0.0761198	0.0705707
ENSG00000198216	CACNA1E	Calcium voltage-gated channel subunit alpha1 E	Skin - Sun Exposed (Lower leg)	248	506	0.00119464	0.00224514	0.029173	0.0239105	-0.286989	0.0352161	0.0317705
ENSG00000006283	CACNA1G	Calcium voltage-gated channel subunit alpha1 G	Breast - Mammary Tissue	178	336	4.1e-07	0.000116018	1.47849	0.73164	-1.01492	2.4263	1.85806
ENSG00000196557	CACNA1H	Calcium voltage-gated channel subunit alpha1 H	Breast - Mammary Tissue	178	336	2.83e-28	7.18e-23	9.91472	16.4618	0.731483	11.6861	20.1066
ENSG00000100346	CACNA1I	Calcium voltage-gated channel subunit alpha1 I	Adipose - Subcutaneous	233	481	7.35e-05	0.00789599	0.199404	0.242205	0.280534	0.263879	0.337282
ENSG00000100346	CACNA1I	Calcium voltage-gated channel subunit alpha1 I	Brain - Cerebellar Hemisphere	75	202	0.043481	0.0141172	14.6945	14.2725	-0.0420382	16.9352	15.3073
ENSG00000100346	CACNA1I	Calcium voltage-gated channel subunit alpha1 I	Breast - Mammary Tissue	178	336	1.21e-15	2.64e-12	0.515918	0.171817	-1.58627	0.698256	0.274806
ENSG00000100346	CACNA1I	Calcium voltage-gated channel subunit alpha1 I	Esophagus - Mucosa	215	399	0.000157794	0.00788704	0.201174	0.194904	-0.0456802	0.381308	0.349437
ENSG00000100346	CACNA1I	Calcium voltage-gated channel subunit alpha1 I	Pituitary	84	228	0.00116249	0.00858787	0.744437	0.525011	-0.503802	0.84681	0.641701
ENSG00000081248	CACNA1S	Calcium voltage-gated channel subunit alpha1 S	Breast - Mammary Tissue	178	336	1.53e-09	2.05e-07	0.0205815	0.0236315	0.199363	0.0511411	0.122571
ENSG00000153956	CACNA2D1	Calcium voltage-gated channel auxiliary subunit alpha2delta 1	Adipose - Subcutaneous	233	481	0.000149668	1.62e-05	12.6701	12.0896	-0.0676614	14.7174	12.8618
ENSG00000153956	CACNA2D1	Calcium voltage-gated channel auxiliary subunit alpha2delta 1	Artery - Tibial	220	471	0.0429632	0.00455437	18.5396	17.6662	-0.0696184	18.5716	18.3512
ENSG00000153956	CACNA2D1	Calcium voltage-gated channel auxiliary subunit alpha2delta 1	Breast - Mammary Tissue	178	336	1.07e-19	1.78e-11	5.77724	6.69731	0.2132	6.4227	7.39158
ENSG00000153956	CACNA2D1	Calcium voltage-gated channel auxiliary subunit alpha2delta 1	Cells - Cultured fibroblasts	211	424	0.0254275	0.00272165	17.4541	17.8337	0.0310441	17.7929	17.9778
ENSG00000153956	CACNA2D1	Calcium voltage-gated channel auxiliary subunit alpha2delta 1	Muscle - Skeletal	266	552	0.0412318	0.00609588	35.1435	39.0232	0.151078	37.4333	40.3135
ENSG00000153956	CACNA2D1	Calcium voltage-gated channel auxiliary subunit alpha2delta 1	Skin - Not Sun Exposed (Suprapubic)	206	445	4.8e-05	3.29e-06	4.70265	4.07455	-0.206833	4.70015	4.20454
ENSG00000153956	CACNA2D1	Calcium voltage-gated channel auxiliary subunit alpha2delta 1	Skin - Sun Exposed (Lower leg)	248	506	0.0102804	0.000695314	3.7708	3.46647	-0.121403	4.05825	3.78475
ENSG00000007402	CACNA2D2	Calcium voltage-gated channel auxiliary subunit alpha2delta 2	Pituitary	84	228	0.0225677	0.0115577	14.9278	15.7385	0.0762917	20.5121	19.3959
ENSG00000007402	CACNA2D2	Calcium voltage-gated channel auxiliary subunit alpha2delta 2	Stomach	148	259	0.000351028	8.55e-05	5.29052	4.06277	-0.380946	5.17571	4.4179
ENSG00000007402	CACNA2D2	Calcium voltage-gated channel auxiliary subunit alpha2delta 2	Thyroid	225	459	0.0109251	0.010227	4.03239	4.59043	0.186994	4.20535	4.80125
ENSG00000157445	CACNA2D3	Calcium voltage-gated channel auxiliary subunit alpha2delta 3	Adipose - Subcutaneous	233	481	0.0065254	0.000305161	1.40297	1.78014	0.343507	1.60849	1.92393
ENSG00000157445	CACNA2D3	Calcium voltage-gated channel auxiliary subunit alpha2delta 3	Artery - Aorta	164	308	2.36e-19	1.09e-20	0.977955	1.59699	0.70752	1.13284	1.91462
ENSG00000157445	CACNA2D3	Calcium voltage-gated channel auxiliary subunit alpha2delta 3	Artery - Tibial	220	471	0.00678792	0.000581285	1.85652	2.07657	0.161602	2.27052	2.47248
ENSG00000157445	CACNA2D3	Calcium voltage-gated channel auxiliary subunit alpha2delta 3	Breast - Mammary Tissue	178	336	0.00198506	0.000881143	1.16664	1.18505	0.0225884	1.27972	1.44718
ENSG00000157445	CACNA2D3	Calcium voltage-gated channel auxiliary subunit alpha2delta 3	Heart - Atrial Appendage	143	318	0.000406869	1.05e-06	12.872	13.2819	0.0452199	12.9885	14.1012
ENSG00000157445	CACNA2D3	Calcium voltage-gated channel auxiliary subunit alpha2delta 3	Heart - Left Ventricle	143	308	1.79e-19	1.18e-22	4.72721	6.16348	0.382755	4.83598	6.56638
ENSG00000157445	CACNA2D3	Calcium voltage-gated channel auxiliary subunit alpha2delta 3	Lung	190	414	5.18e-10	3.03e-12	2.98393	3.59574	0.269075	3.38864	4.14595
ENSG00000157445	CACNA2D3	Calcium voltage-gated channel auxiliary subunit alpha2delta 3	Muscle - Skeletal	266	552	2.99e-05	4.15e-07	7.59211	9.22212	0.280598	8.25332	9.63463
ENSG00000151062	CACNA2D4	Calcium voltage-gated channel auxiliary subunit alpha2delta 4	Breast - Mammary Tissue	178	336	5.15e-19	1.1e-13	2.39182	2.77284	0.213258	2.47321	2.9865
ENSG00000067191	CACNB1	Calcium voltage-gated channel auxiliary subunit beta 1	Breast - Mammary Tissue	178	336	4.29e-24	1.11e-16	11.4914	6.39709	-0.845067	13.4329	7.47156
ENSG00000067191	CACNB1	Calcium voltage-gated channel auxiliary subunit beta 1	Muscle - Skeletal	266	552	2.09e-09	1.73e-10	93.0272	96.4355	0.051911	99.1976	106.583
ENSG00000067191	CACNB1	Calcium voltage-gated channel auxiliary subunit beta 1	Pituitary	84	228	2.61e-06	8.33e-08	14.514	13.2506	-0.131387	15.6276	14.3374
ENSG00000067191	CACNB1	Calcium voltage-gated channel auxiliary subunit beta 1	Skin - Sun Exposed (Lower leg)	248	506	4.75e-08	8.02e-10	16.9747	19.1908	0.177029	18.3173	19.9289
ENSG00000067191	CACNB1	Calcium voltage-gated channel auxiliary subunit beta 1	Whole Blood	259	539	0.0246556	0.00111089	2.01771	2.86392	0.505272	3.3972	3.99929
ENSG00000165995	CACNB2	Calcium voltage-gated channel auxiliary subunit beta 2	Artery - Aorta	164	308	0.000429686	0.0139195	3.93274	4.54593	0.209039	4.44751	4.99076
ENSG00000165995	CACNB2	Calcium voltage-gated channel auxiliary subunit beta 2	Breast - Mammary Tissue	178	336	2.29e-05	0.00665719	2.61033	2.67912	0.0375298	3.12686	3.30638
ENSG00000165995	CACNB2	Calcium voltage-gated channel auxiliary subunit beta 2	Skin - Sun Exposed (Lower leg)	248	506	0.00191934	0.0142853	2.3246	2.17805	-0.0939454	2.56446	2.3399
ENSG00000167535	CACNB3	Calcium voltage-gated channel auxiliary subunit beta 3	Breast - Mammary Tissue	178	336	2.78e-22	0	15.4802	10.714	-0.530927	16.1856	11.9384
ENSG00000182389	CACNB4	Calcium voltage-gated channel auxiliary subunit beta 4	Breast - Mammary Tissue	178	336	2.09e-10	7.41e-09	0.915116	0.616484	-0.569891	1.17799	0.760296
ENSG00000108878	CACNG1	Calcium voltage-gated channel auxiliary subunit gamma 1	Breast - Mammary Tissue	178	336	1.68e-17	5.4e-15	0.246754	0.140047	-0.817165	0.373828	1.18843
ENSG00000166862	CACNG2	Calcium voltage-gated channel auxiliary subunit gamma 2	Breast - Mammary Tissue	178	336	3.32e-11	5.92e-12	0.0114445	0.0112565	-0.0238961	0.0207331	0.0219152
ENSG00000006116	CACNG3	Calcium voltage-gated channel auxiliary subunit gamma 3	Breast - Mammary Tissue	178	336	1.56e-05	3.73e-05	0	0		0.0252763	0.0216054
ENSG00000075461	CACNG4	Calcium voltage-gated channel auxiliary subunit gamma 4	Heart - Left Ventricle	143	308	0.00534403	0.000299621	0.032955	0.02889	-0.189927	0.102774	0.0532325
ENSG00000075461	CACNG4	Calcium voltage-gated channel auxiliary subunit gamma 4	Muscle - Skeletal	266	552	0.0285448	0.0189321	0.067639	0.060942	-0.150418	0.12617	0.129727
ENSG00000075461	CACNG4	Calcium voltage-gated channel auxiliary subunit gamma 4	Thyroid	225	459	1.1e-08	7.25e-10	0.183322	0.152505	-0.265523	0.380168	0.29939
ENSG00000075429	CACNG5	Calcium voltage-gated channel auxiliary subunit gamma 5	Breast - Mammary Tissue	178	336	5.93e-26	1.44e-27	0	0		0.00300342	0.00307839
ENSG00000130433	CACNG6	Calcium voltage-gated channel auxiliary subunit gamma 6	Esophagus - Muscularis	193	368	9.72e-08	5.32e-06	0.041971	0.03465	-0.276537	0.173107	0.0766145
ENSG00000105605	CACNG7	Calcium voltage-gated channel auxiliary subunit gamma 7	Cells - Cultured fibroblasts	211	424	3.86e-17	4.58e-09	7.06219	4.85159	-0.541659	8.51992	5.65326
ENSG00000142408	CACNG8	Calcium voltage-gated channel auxiliary subunit gamma 8	Breast - Mammary Tissue	178	336	1.35e-15	1.07e-11	0.106081	0.146415	0.464885	0.134778	0.209779
ENSG00000110680	CALCA	Calcitonin related polypeptide alpha	Artery - Coronary	100	168	0.00228482	0.000751927	0.452294	0.33325	-0.440656	2.17982	1.8371
ENSG00000110680	CALCA	Calcitonin related polypeptide alpha	Bladder	29	48	0.00946304	0.000541534	0.057409	0.09485	0.724371	0.164191	1.07489
ENSG00000110680	CALCA	Calcitonin related polypeptide alpha	Brain - Caudate (basal ganglia)	76	224	0.0110302	0.000207651	0.049862	0.031026	-0.684463	0.290587	0.246954
ENSG00000110680	CALCA	Calcitonin related polypeptide alpha	Brain - Spinal cord (cervical c-1)	68	136	0.00424982	0.00210124	0.137311	0.092696	-0.566863	1.03325	1.19308
ENSG00000110680	CALCA	Calcitonin related polypeptide alpha	Breast - Mammary Tissue	178	336	0.000359095	0.000466864	0.0481875	0.0759305	0.656021	0.216333	0.414422
ENSG00000110680	CALCA	Calcitonin related polypeptide alpha	Esophagus - Mucosa	215	399	0.0148173	0.000110636	0	0.026237	Inf	0.116077	0.171093
ENSG00000110680	CALCA	Calcitonin related polypeptide alpha	Heart - Left Ventricle	143	308	0.0352613	0.00393631	0.071238	0.053031	-0.425811	0.278245	0.612895
ENSG00000110680	CALCA	Calcitonin related polypeptide alpha	Muscle - Skeletal	266	552	0.0296674	0.00326708	0	0.0162855	Inf	0.26449	0.350486
ENSG00000175868	CALCB	Calcitonin related polypeptide beta	Breast - Mammary Tissue	178	336	0.000821726	0.00367246	0.029633	0.023467	-0.336571	0.0406288	0.0328559
ENSG00000064989	CALCRL	Calcitonin receptor like receptor	Breast - Mammary Tissue	178	336	5.31e-20	4.46e-16	14.7663	20.9722	0.506165	18.5792	26.482
ENSG00000198668	CALM1	Calmodulin 1	Breast - Mammary Tissue	178	336	7.23e-32	8.19e-31	119.942	144.62	0.269941	125.006	151.04
ENSG00000164615	CAMLG	Calcium modulating ligand	Artery - Tibial	220	471	3.13e-06	2.35e-08	81.5734	76.6582	-0.0896595	85.7614	79.1588
ENSG00000164615	CAMLG	Calcium modulating ligand	Breast - Mammary Tissue	178	336	2.95e-23	6.91e-19	52.4671	50.7776	-0.0472208	52.7623	52.1
ENSG00000164615	CAMLG	Calcium modulating ligand	Cells - Cultured fibroblasts	211	424	0.0481823	0.00269356	60.752	59.2982	-0.0349436	63.2336	61.8048
ENSG00000164615	CAMLG	Calcium modulating ligand	Pituitary	84	228	0.0104459	0.000974012	49.5475	47.0715	-0.0739584	49.2887	48.068
ENSG00000164615	CAMLG	Calcium modulating ligand	Skin - Not Sun Exposed (Suprapubic)	206	445	0.015561	0.000523451	42.8594	38.4487	-0.156677	43.4948	39.0665
ENSG00000164615	CAMLG	Calcium modulating ligand	Skin - Sun Exposed (Lower leg)	248	506	8.78e-05	1.81e-06	43.9266	39.4767	-0.154093	44.1723	40.2665
ENSG00000164326	CARTPT	CART prepropeptide	Adipose - Subcutaneous	233	481	0.0281952	0.00148032	0	0.031893	Inf	0.0467129	0.0953728
ENSG00000164326	CARTPT	CART prepropeptide	Artery - Aorta	164	308	6.21e-32	6.57e-23	7.87652	80.0424	3.34513	25.676	257.502
ENSG00000164326	CARTPT	CART prepropeptide	Artery - Coronary	100	168	0.00772066	1.65e-05	0	0.130632	Inf	0.138311	0.436186
ENSG00000164326	CARTPT	CART prepropeptide	Artery - Tibial	220	471	8.04e-30	5.37e-21	0.129488	0.825277	2.67207	0.454325	6.44279
ENSG00000164326	CARTPT	CART prepropeptide	Small Intestine - Terminal Ileum	72	135	0.0155119	8.64e-05	0.250818	0.269972	0.106169	4.49498	5.6576
ENSG00000164326	CARTPT	CART prepropeptide	Thyroid	225	459	0.000360162	4.12e-06	1.73085	2.95171	0.77007	5.78027	12.8225
ENSG00000164305	CASP3	Caspase 3	Adipose - Subcutaneous	233	481	0.0230422	0.000970314	19.8952	20.5127	0.044097	20.1636	20.7112
ENSG00000164305	CASP3	Caspase 3	Artery - Aorta	164	308	0.0253949	0.00113896	19.6104	20.4261	0.0587948	21.1263	21.1836
ENSG00000164305	CASP3	Caspase 3	Artery - Tibial	220	471	0.0355036	0.00314106	14.4957	14.5302	0.00342458	14.9936	15.6603
ENSG00000164305	CASP3	Caspase 3	Breast - Mammary Tissue	178	336	1e-11	4.4e-09	16.9565	16.5962	-0.0309855	16.7677	17.1064
ENSG00000036828	CASR	Calcium sensing receptor	Breast - Mammary Tissue	178	336	1.4e-16	1.62e-10	0.0030835	0		0.00588034	0.00433845
ENSG00000121691	CAT	Catalase	Artery - Aorta	164	308	0.0206472	0.00962849	78.0387	74.602	-0.0649755	86.6996	77.4258
ENSG00000121691	CAT	Catalase	Breast - Mammary Tissue	178	336	3.34e-21	9.03e-17	175.103	218.451	0.319102	202.347	237.014
ENSG00000121691	CAT	Catalase	Muscle - Skeletal	266	552	0.016833	0.0102033	83.7681	74.8037	-0.16329	90.3014	81.0196
ENSG00000121691	CAT	Catalase	Skin - Sun Exposed (Lower leg)	248	506	0.000813184	0.00849483	139.994	121.052	-0.209739	139.027	123.482
ENSG00000121691	CAT	Catalase	Thyroid	225	459	0.00354033	0.00865661	199.124	189.06	-0.074823	219.663	202.529
ENSG00000164051	CCDC51	Coiled-coil domain containing 51	Breast - Mammary Tissue	178	336	0.0014594	0.0141747	9.74932	9.24015	-0.0773853	9.99737	9.56377
ENSG00000164051	CCDC51	Coiled-coil domain containing 51	Muscle - Skeletal	266	552	0.000703551	0.0195838	4.90888	5.40292	0.138344	5.1355	5.43789
ENSG00000163394	CCKAR	Cholecystokinin A receptor	Breast - Mammary Tissue	178	336	1.03e-23	4.75e-24	0	0.152543	Inf	0.0347482	0.376897
ENSG00000110148	CCKBR	Cholecystokinin B receptor	Breast - Mammary Tissue	178	336	0.00200874	0.00514161	0.0504765	0.048997	-0.0429185	0.0636999	0.0855077
ENSG00000110092	CCND1	Cyclin D1	Adrenal Gland	111	184	0.00503883	0.000121338	28.4504	28.2032	-0.0125901	29.2625	31.6241
ENSG00000110092	CCND1	Cyclin D1	Artery - Tibial	220	471	2.09e-05	5.19e-07	64.0943	77.6111	0.276068	70.5295	85.446
ENSG00000110092	CCND1	Cyclin D1	Nerve - Tibial	211	459	0.00230841	0.000108461	96.7361	97.2403	0.00749997	97.3646	101.181
ENSG00000110092	CCND1	Cyclin D1	Skin - Not Sun Exposed (Suprapubic)	206	445	0.0445055	0.00300789	114.302	112.229	-0.0263988	120.427	120.805
ENSG00000110092	CCND1	Cyclin D1	Stomach	148	259	0.0448162	0.00433012	22.3351	20.9962	-0.0891877	26.7239	26.6439
ENSG00000110092	CCND1	Cyclin D1	Thyroid	225	459	0.000423097	9.8e-06	47.6579	56.2335	0.238714	50.9249	62.7796
ENSG00000183813	CCR4	C-C motif chemokine receptor 4	Skin - Sun Exposed (Lower leg)	248	506	1.82e-08	5.27e-06	0.269589	0.347	0.364171	0.391788	0.602839
ENSG00000160791	CCR5	C-C motif chemokine receptor 5	Breast - Mammary Tissue	178	336	6.25e-13	3.98e-09	0.951999	0.418283	-1.18648	1.18265	0.626129
ENSG00000116824	CD2	CD2 molecule	Breast - Mammary Tissue	178	336	5.19e-49	1.11e-16	4.57104	1.39721	-1.70998	5.57927	1.73981
ENSG00000012124	CD22	CD22 molecule	Adipose - Subcutaneous	233	481	0.0489329	0.0117713	1.40054	1.37368	-0.0279372	1.90763	1.77026
ENSG00000012124	CD22	CD22 molecule	Artery - Tibial	220	471	0.00947205	0.00125515	0.281443	0.347834	0.305556	0.419217	0.619092
ENSG00000012124	CD22	CD22 molecule	Esophagus - Muscularis	193	368	2.07e-05	0.000281429	1.98637	2.81756	0.504309	2.77597	3.59936
ENSG00000012124	CD22	CD22 molecule	Heart - Atrial Appendage	143	318	0.0138794	0.00989968	0.226459	0.355038	0.648726	0.420655	0.732236
ENSG00000012124	CD22	CD22 molecule	Whole Blood	259	539	0.0310828	0.00184911	14.6624	12.3872	-0.243271	18.7675	18.2732
ENSG00000198821	CD247	CD247 molecule	Breast - Mammary Tissue	178	336	1.58e-15	1.07e-12	2.60207	1.3519	-0.944674	3.02451	1.84195
ENSG00000120217	CD274	CD274 molecule	Artery - Tibial	220	471	0.00012077	0.00154234	1.75379	2.03993	0.218044	1.99503	2.31161
ENSG00000120217	CD274	CD274 molecule	Whole Blood	259	539	0.00480176	0.00921146	5.4581	2.72708	-1.00104	7.63749	5.94855
ENSG00000167286	CD3D	CD3 delta subunit of T-cell receptor complex	Breast - Mammary Tissue	178	336	8.09e-46	0	5.52945	1.80069	-1.61859	7.10124	2.32901
ENSG00000198851	CD3E	CD3 epsilon subunit of T-cell receptor complex	Breast - Mammary Tissue	178	336	4.82e-51	0	9.40451	2.87364	-1.71048	11.0471	3.68304
ENSG00000160654	CD3G	CD3 gamma subunit of T-cell receptor complex	Breast - Mammary Tissue	178	336	3.94e-26	1.11e-16	0.722123	0.218127	-1.72708	0.868431	0.279505
ENSG00000010610	CD4	CD4 molecule	Adipose - Subcutaneous	233	481	0.0036211	0.00113845	32.9314	37.675	0.194144	36.0436	41.209
ENSG00000010610	CD4	CD4 molecule	Artery - Tibial	220	471	0.0312078	0.0107836	6.36323	6.71909	0.0785066	8.36395	10.0522
ENSG00000010610	CD4	CD4 molecule	Brain - Cortex	75	195	0.0101786	0.0031061	6.61131	4.99641	-0.404044	7.36614	5.61968
ENSG00000010610	CD4	CD4 molecule	Breast - Mammary Tissue	178	336	5.21e-06	0.000141409	14.7593	15.7206	0.0910317	16.3887	18.5206
ENSG00000010610	CD4	CD4 molecule	Skin - Sun Exposed (Lower leg)	248	506	0.0247457	0.00439524	8.58845	9.4384	0.136145	9.91001	10.5779
ENSG00000026508	CD44	CD44 molecule (Indian blood group)	Adipose - Subcutaneous	233	481	0.000340656	0.00449187	105.166	120.892	0.20105	114.138	132.818
ENSG00000026508	CD44	CD44 molecule (Indian blood group)	Breast - Mammary Tissue	178	336	1.12e-18	2.49e-15	68.1822	79.0226	0.21287	67.9941	83.7039
ENSG00000026508	CD44	CD44 molecule (Indian blood group)	Cells - Cultured fibroblasts	211	424	0.000271289	0.00448174	231.157	210.821	-0.132854	244.58	220.597
ENSG00000026508	CD44	CD44 molecule (Indian blood group)	Pituitary	84	228	0.0105194	0.0217757	2.79002	4.18065	0.58345	6.66693	7.63002
ENSG00000169442	CD52	CD52 molecule	Adipose - Subcutaneous	233	481	1.04e-12	3.88e-12	16.8766	11.3895	-0.56732	33.5437	28.7265
ENSG00000169442	CD52	CD52 molecule	Esophagus - Muscularis	193	368	2.23e-05	4.79e-06	3.72127	4.09079	0.136583	4.49023	5.09882
ENSG00000169442	CD52	CD52 molecule	Skin - Not Sun Exposed (Suprapubic)	206	445	0.0482821	0.00385255	5.17835	5.86019	0.178456	5.89932	6.77198
ENSG00000169442	CD52	CD52 molecule	Thyroid	225	459	0.000218037	1.01e-05	7.37193	6.6151	-0.156279	19.6274	13.0723
ENSG00000007312	CD79B	CD79b molecule	Adipose - Subcutaneous	233	481	5.76e-08	9.62e-09	8.62778	10.7437	0.31643	9.52401	11.9957
ENSG00000007312	CD79B	CD79b molecule	Breast - Mammary Tissue	178	336	7.16e-14	1.03e-11	10.7281	13.6637	0.348948	11.8952	15.8206
ENSG00000007312	CD79B	CD79b molecule	Cells - Cultured fibroblasts	211	424	0.000669212	9.55e-05	0.650599	0.463736	-0.488463	1.03199	0.639506
ENSG00000007312	CD79B	CD79b molecule	Skin - Not Sun Exposed (Suprapubic)	206	445	0.000612557	8.85e-05	11.2981	8.06366	-0.486573	18.3012	11.2167
ENSG00000121594	CD80	CD80 molecule	Artery - Tibial	220	471	0.0417487	0.0093335	0.141023	0.14275	0.0175603	0.250599	0.390347
ENSG00000121594	CD80	CD80 molecule	Brain - Cortex	75	195	0.00263802	1.08e-05	0	0.020982	Inf	0.0490002	0.0344944
ENSG00000121594	CD80	CD80 molecule	Breast - Mammary Tissue	178	336	0.0225502	0.0363417	0.19352	0.169183	-0.193899	0.247819	0.239094
ENSG00000121594	CD80	CD80 molecule	Skin - Sun Exposed (Lower leg)	248	506	0.00123931	8.52e-05	0.06966	0.0689245	-0.0153136	0.102403	0.109022
ENSG00000114013	CD86	CD86 molecule	Adipose - Subcutaneous	233	481	9.63e-09	7.35e-08	5.34191	4.23101	-0.336354	6.26448	5.40255
ENSG00000114013	CD86	CD86 molecule	Artery - Aorta	164	308	0.0475951	0.00443707	5.84574	5.48993	-0.0905991	7.06731	7.111
ENSG00000114013	CD86	CD86 molecule	Breast - Mammary Tissue	178	336	3.63e-06	5.53e-05	2.78553	2.0536	-0.4398	3.16486	2.73566
ENSG00000114013	CD86	CD86 molecule	Thyroid	225	459	0.0129239	0.00122263	1.57265	1.22503	-0.360381	2.50776	1.75716
ENSG00000158825	CDA	Cytidine deaminase	Skin - Sun Exposed (Lower leg)	248	506	0.000172738	0.0389924	29.8426	35.7886	0.262124	31.4183	38.6008
ENSG00000135446	CDK4	Cyclin dependent kinase 4	Artery - Tibial	220	471	0.0321755	0.00393079	59.3787	58.6509	-0.017791	62.1083	60.457
ENSG00000135446	CDK4	Cyclin dependent kinase 4	Cells - EBV-transformed lymphocytes	112	215	0.0473459	0.000801077	152.952	149.652	-0.0314627	161.491	152.664
ENSG00000135446	CDK4	Cyclin dependent kinase 4	Muscle - Skeletal	266	552	0.00433439	0.000957096	22.2848	19.2266	-0.21296	23.0771	20.5416
ENSG00000135446	CDK4	Cyclin dependent kinase 4	Pancreas	139	223	0.00658792	0.000621085	26.6496	26.3867	-0.0143029	27.3125	27.694
ENSG00000105810	CDK6	Cyclin dependent kinase 6	Adipose - Subcutaneous	233	481	0.00422446	0.000441351	5.34531	5.55952	0.0566867	5.78727	5.90289
ENSG00000105810	CDK6	Cyclin dependent kinase 6	Breast - Mammary Tissue	178	336	8.58e-12	2.86e-09	6.04874	4.71519	-0.359319	6.50949	5.03049
ENSG00000105810	CDK6	Cyclin dependent kinase 6	Heart - Atrial Appendage	143	318	0.0298101	0.00231331	2.01237	2.24818	0.159865	2.13842	2.42679
ENSG00000105810	CDK6	Cyclin dependent kinase 6	Nerve - Tibial	211	459	0.0295616	0.00259998	8.43469	8.52896	0.0160348	8.81712	9.02222
ENSG00000105810	CDK6	Cyclin dependent kinase 6	Pituitary	84	228	0.00470378	0.00172306	3.8102	3.31476	-0.20096	3.93429	3.45822
ENSG00000105810	CDK6	Cyclin dependent kinase 6	Skin - Sun Exposed (Lower leg)	248	506	0.0327089	0.00329266	10.768	10.3042	-0.0635108	10.9003	10.6838
ENSG00000001626	CFTR	CF transmembrane conductance regulator	Adipose - Subcutaneous	233	481	0.0103222	0.0409291	0.030454	0.036104	0.245527	0.063719	0.142804
ENSG00000168539	CHRM1	Cholinergic receptor muscarinic 1	Breast - Mammary Tissue	178	336	4.44e-42	0	2.16071	0.077327	-4.80439	3.13088	0.839092
ENSG00000181072	CHRM2	Cholinergic receptor muscarinic 2	Breast - Mammary Tissue	178	336	2.67e-08	2.18e-07	0.0085605	0.010986	0.359899	0.041831	0.0212244
ENSG00000133019	CHRM3	Cholinergic receptor muscarinic 3	Adipose - Visceral (Omentum)	180	407	0.0175368	0.0111167	0.142266	0.123952	-0.198809	0.176326	0.161078
ENSG00000133019	CHRM3	Cholinergic receptor muscarinic 3	Artery - Aorta	164	308	0.0281548	0.0161939	0.237345	0.195775	-0.277782	0.291048	0.241522
ENSG00000133019	CHRM3	Cholinergic receptor muscarinic 3	Breast - Mammary Tissue	178	336	0.000273482	0.0120185	0.330211	0.332628	0.0105215	0.385919	0.391032
ENSG00000129749	CHRNA10	Cholinergic receptor nicotinic alpha 10 subunit	Esophagus - Mucosa	215	399	0.00993983	0.000729156	0.982069	0.98786	0.0084822	1.17752	1.09641
ENSG00000129749	CHRNA10	Cholinergic receptor nicotinic alpha 10 subunit	Muscle - Skeletal	266	552	0.00442756	0.00771171	19.4227	21.3078	0.133638	20.2389	22.2222
ENSG00000129749	CHRNA10	Cholinergic receptor nicotinic alpha 10 subunit	Thyroid	225	459	0.0396465	0.00486793	2.44395	2.27873	-0.100985	3.08122	2.55613
ENSG00000120903	CHRNA2	Cholinergic receptor nicotinic alpha 2 subunit	Adipose - Subcutaneous	233	481	1.3e-05	4.11e-06	0.009353	0.017682	0.91878	0.0198892	0.039543
ENSG00000120903	CHRNA2	Cholinergic receptor nicotinic alpha 2 subunit	Artery - Aorta	164	308	0.0390272	0.00113411	0.0144315	0.0143205	-0.0111394	0.0203112	0.0430398
ENSG00000120903	CHRNA2	Cholinergic receptor nicotinic alpha 2 subunit	Breast - Mammary Tissue	178	336	8.11e-06	0.00182738	0.0248505	0.031531	0.343496	0.116923	1.11649
ENSG00000120903	CHRNA2	Cholinergic receptor nicotinic alpha 2 subunit	Pituitary	84	228	0.0219311	0.0254115	0.224362	0.415392	0.888642	0.415215	0.658872
ENSG00000120903	CHRNA2	Cholinergic receptor nicotinic alpha 2 subunit	Skin - Not Sun Exposed (Suprapubic)	206	445	0.000283909	2.65e-05	0.06912	0.130421	0.916001	0.103032	0.28765
ENSG00000120903	CHRNA2	Cholinergic receptor nicotinic alpha 2 subunit	Skin - Sun Exposed (Lower leg)	248	506	1.29e-10	3.19e-07	0.125189	0.285499	1.18938	0.188644	0.46484
ENSG00000120903	CHRNA2	Cholinergic receptor nicotinic alpha 2 subunit	Thyroid	225	459	0.0465387	0.00179231	0.023616	0.032469	0.459298	0.0435412	0.0632863
ENSG00000080644	CHRNA3	Cholinergic receptor nicotinic alpha 3 subunit	Adipose - Visceral (Omentum)	180	407	0.0444774	0.000943928	0.065897	0.048158	-0.452437	0.1168	0.108894
ENSG00000080644	CHRNA3	Cholinergic receptor nicotinic alpha 3 subunit	Breast - Mammary Tissue	178	336	0.000898568	0.000376187	0.0916765	0.0958355	0.0640082	0.10955	0.212769
ENSG00000080644	CHRNA3	Cholinergic receptor nicotinic alpha 3 subunit	Muscle - Skeletal	266	552	0.00929753	0.00140627	0.111673	0.0912515	-0.291367	0.152518	0.118231
ENSG00000080644	CHRNA3	Cholinergic receptor nicotinic alpha 3 subunit	Skin - Not Sun Exposed (Suprapubic)	206	445	1.01e-05	4.01e-05	0.321858	0.52869	0.715998	0.475312	0.717878
ENSG00000080644	CHRNA3	Cholinergic receptor nicotinic alpha 3 subunit	Skin - Sun Exposed (Lower leg)	248	506	4.8e-09	1.29e-06	0.575237	0.926266	0.687272	0.871142	1.23001
ENSG00000101204	CHRNA4	Cholinergic receptor nicotinic alpha 4 subunit	Breast - Mammary Tissue	178	336	0.000114247	0.00103425	0.010014	0.0121045	0.273525	0.020899	0.0346625
ENSG00000101204	CHRNA4	Cholinergic receptor nicotinic alpha 4 subunit	Esophagus - Gastroesophageal Junction	137	266	0.000156962	0.00480639	0.036136	0.0318755	-0.180989	0.0591529	0.0742561
ENSG00000101204	CHRNA4	Cholinergic receptor nicotinic alpha 4 subunit	Heart - Left Ventricle	143	308	0.0292032	0.0139082	0.032349	0.0208455	-0.633985	0.049592	0.0418403
ENSG00000169684	CHRNA5	Cholinergic receptor nicotinic alpha 5 subunit	Breast - Mammary Tissue	178	336	0.000559293	0.000497123	0.399128	0.259589	-0.620619	0.441497	0.293087
ENSG00000169684	CHRNA5	Cholinergic receptor nicotinic alpha 5 subunit	Esophagus - Gastroesophageal Junction	137	266	0.0478035	0.00137915	0.440199	0.35065	-0.328126	0.513402	0.41366
ENSG00000147434	CHRNA6	Cholinergic receptor nicotinic alpha 6 subunit	Breast - Mammary Tissue	178	336	2.47e-07	5.06e-05	0	0		0.0141647	0.00929864
ENSG00000174343	CHRNA9	Cholinergic receptor nicotinic alpha 9 subunit	Breast - Mammary Tissue	178	336	2.39e-07	0.000867278	0	0		0.0104706	0.00817361
ENSG00000147432	CHRNB3	Cholinergic receptor nicotinic beta 3 subunit	Breast - Mammary Tissue	178	336	1.1e-21	2.63e-24	0	0		0.0020705	0.00420298
ENSG00000117971	CHRNB4	Cholinergic receptor nicotinic beta 4 subunit	Breast - Mammary Tissue	178	336	6.71e-08	9.92e-05	0.0249495	0.03957	0.665396	0.0421898	0.0734984
ENSG00000166165	CKB	Creatine kinase B	Breast - Mammary Tissue	178	336	3.42e-06	4.47e-05	97.1665	110.886	0.190546	125.348	137.076
ENSG00000104879	CKM	Creatine kinase, M-type	Muscle - Skeletal	266	552	3.95e-07	8.5e-08	25667.3	29763.7	0.21362	25947	29809.1
ENSG00000223572	CKMT1A	Creatine kinase, mitochondrial 1A	Breast - Mammary Tissue	178	336	9.37e-33	0	1.19993	0.125381	-3.25857	1.33968	0.499654
ENSG00000237289	CKMT1B	Creatine kinase, mitochondrial 1B	Breast - Mammary Tissue	178	336	1.77e-46	0	2.04099	0.270946	-2.91319	2.22623	0.78977
ENSG00000131730	CKMT2	Creatine kinase, mitochondrial 2	Adipose - Subcutaneous	233	481	0.022429	0.00451463	5.11513	5.62897	0.1381	6.69269	7.13279
ENSG00000131730	CKMT2	Creatine kinase, mitochondrial 2	Esophagus - Muscularis	193	368	0.000959669	2.49e-05	10.8631	9.70218	-0.163055	14.9478	12.2237
ENSG00000131730	CKMT2	Creatine kinase, mitochondrial 2	Pituitary	84	228	0.000366252	0.0001464	6.66158	6.37634	-0.0631358	7.36862	6.94558
ENSG00000131730	CKMT2	Creatine kinase, mitochondrial 2	Small Intestine - Terminal Ileum	72	135	0.0018541	0.00247111	2.54394	2.02387	-0.329951	4.05852	3.2522
ENSG00000114859	CLCN2	Chloride voltage-gated channel 2	Cells - Cultured fibroblasts	211	424	2.02e-06	2.41e-07	2.81371	2.63821	-0.092917	3.1109	2.85527
ENSG00000114859	CLCN2	Chloride voltage-gated channel 2	Nerve - Tibial	211	459	0.00758501	0.000786484	31.1833	24.0321	-0.375811	37.6243	31.1816
ENSG00000114859	CLCN2	Chloride voltage-gated channel 2	Skin - Sun Exposed (Lower leg)	248	506	2.88e-07	1.04e-07	2.50712	2.72696	0.121265	2.53414	2.78386
ENSG00000114859	CLCN2	Chloride voltage-gated channel 2	Thyroid	225	459	0.000852589	8.57e-05	5.82835	6.44127	0.144258	5.91987	6.54911
ENSG00000118432	CNR1	Cannabinoid receptor 1	Artery - Tibial	220	471	1.05e-14	4.45e-15	22.8556	24.7966	0.117595	30.7988	36.9345
ENSG00000118432	CNR1	Cannabinoid receptor 1	Breast - Mammary Tissue	178	336	4.78e-17	1.76e-15	15.6784	23.0718	0.557349	19.0266	30.4874
ENSG00000118432	CNR1	Cannabinoid receptor 1	Pituitary	84	228	0.00728559	0.000422421	26.9866	31.4975	0.222992	32.4004	35.4944
ENSG00000118432	CNR1	Cannabinoid receptor 1	Skin - Not Sun Exposed (Suprapubic)	206	445	0.00407294	0.000180134	3.10827	2.3766	-0.387215	4.47415	4.07985
ENSG00000118432	CNR1	Cannabinoid receptor 1	Skin - Sun Exposed (Lower leg)	248	506	0.0224211	0.00169393	3.75748	3.27768	-0.197088	6.12129	5.67776
ENSG00000118432	CNR1	Cannabinoid receptor 1	Thyroid	225	459	0.0455529	0.0032385	8.6963	6.27162	-0.471564	10.4887	9.12278
ENSG00000188822	CNR2	Cannabinoid receptor 2	Thyroid	225	459	5.86e-09	2.97e-07	0.290227	0.430996	0.570493	0.712824	0.660959
ENSG00000108821	COL1A1	Collagen type I alpha 1 chain	Adipose - Subcutaneous	233	481	3.71e-05	0.038244	187.822	284.099	0.597028	553.608	607.836
ENSG00000139219	COL2A1	Collagen type II alpha 1 chain	Breast - Mammary Tissue	178	336	9.63e-38	1.11e-16	0.741884	0.041753	-4.15124	1.16145	0.24223
ENSG00000168542	COL3A1	Collagen type III alpha 1 chain	Breast - Mammary Tissue	178	336	3.07e-06	0.000210345	200.136	247.545	0.306714	354.695	460.041
ENSG00000093010	COMT	Catechol-O-methyltransferase	Cells - Cultured fibroblasts	211	424	0.00909166	0.000345905	49.1678	50.7993	0.0470934	50.0225	51.4389
ENSG00000093010	COMT	Catechol-O-methyltransferase	Skin - Sun Exposed (Lower leg)	248	506	0.00192164	0.000185696	28.9804	30.7012	0.08322	29.2811	30.9301
ENSG00000093010	COMT	Catechol-O-methyltransferase	Whole Blood	259	539	0.000266707	6.09e-05	7.8223	8.14979	0.05917	8.40503	8.89881
ENSG00000080618	CPB2	Carboxypeptidase B2	Breast - Mammary Tissue	178	336	0.000293827	0.000178608	0.016704	0.0123905	-0.430959	0.0297579	0.0346287
ENSG00000021826	CPS1	Carbamoyl-phosphate synthase 1	Breast - Mammary Tissue	178	336	9.76e-05	0.00240986	2.46111	1.78425	-0.463994	2.66658	1.9393
ENSG00000021826	CPS1	Carbamoyl-phosphate synthase 1	Cells - Cultured fibroblasts	211	424	1.24e-07	1.33e-08	12.7398	14.3361	0.17031	12.8975	14.4333
ENSG00000021826	CPS1	Carbamoyl-phosphate synthase 1	Muscle - Skeletal	266	552	4.31e-05	4.05e-06	0.282088	0.336377	0.253936	0.334048	0.379728
ENSG00000110090	CPT1A	Carnitine palmitoyltransferase 1A	Esophagus - Muscularis	193	368	0.036781	0.000659912	55.0533	47.7439	-0.205514	56.2373	49.2049
ENSG00000110090	CPT1A	Carnitine palmitoyltransferase 1A	Skin - Not Sun Exposed (Suprapubic)	206	445	1.26e-05	4.02e-05	23.0143	19.744	-0.221113	25.4395	21.8675
ENSG00000110090	CPT1A	Carnitine palmitoyltransferase 1A	Skin - Sun Exposed (Lower leg)	248	506	0.013386	0.00167503	26.1725	23.082	-0.18128	28.1167	25.3651
ENSG00000157184	CPT2	Carnitine palmitoyltransferase 2	Adipose - Subcutaneous	233	481	0.00358725	0.009362	11.6354	10.9868	-0.0827496	12.1187	11.2465
ENSG00000157184	CPT2	Carnitine palmitoyltransferase 2	Brain - Putamen (basal ganglia)	61	193	0.043118	0.0218985	6.70535	5.38437	-0.316535	6.7521	5.73305
ENSG00000157184	CPT2	Carnitine palmitoyltransferase 2	Pituitary	84	228	0.0218399	0.0172546	19.7874	18.4154	-0.103673	19.5445	18.2639
ENSG00000113851	CRBN	Cereblon	Breast - Mammary Tissue	178	336	4.81e-16	5.51e-15	32.2251	29.6211	-0.121557	31.8283	30.3385
ENSG00000120088	CRHR1	Corticotropin releasing hormone receptor 1	Breast - Mammary Tissue	178	336	9.42e-38	0	1.22032	0.203492	-2.58422	1.76861	0.490207
ENSG00000182578	CSF1R	Colony stimulating factor 1 receptor	Breast - Mammary Tissue	178	336	3.61e-07	0.000106946	21.4576	14.5577	-0.559703	25.0305	19.381
ENSG00000198223	CSF2RA	Colony stimulating factor 2 receptor subunit alpha	Adipose - Visceral (Omentum)	180	407	6.1e-05	2.36e-06	5.24277	6.38192	0.283661	6.80471	7.86866
ENSG00000198223	CSF2RA	Colony stimulating factor 2 receptor subunit alpha	Artery - Aorta	164	308	0.0131649	9.88e-05	3.11946	3.19966	0.0366246	3.41678	4.04556
ENSG00000198223	CSF2RA	Colony stimulating factor 2 receptor subunit alpha	Artery - Tibial	220	471	7.65e-05	4.8e-07	1.4658	1.73068	0.239651	1.93888	2.53596
ENSG00000198223	CSF2RA	Colony stimulating factor 2 receptor subunit alpha	Esophagus - Gastroesophageal Junction	137	266	0.0340442	7.71e-05	1.03406	1.11902	0.113909	1.25291	1.32346
ENSG00000198223	CSF2RA	Colony stimulating factor 2 receptor subunit alpha	Esophagus - Muscularis	193	368	0.0202075	5.65e-05	1.05729	1.05688	-0.000566388	1.20524	1.23011
ENSG00000198223	CSF2RA	Colony stimulating factor 2 receptor subunit alpha	Lung	190	414	0.0267237	7.19e-05	13.09	14.8332	0.180364	13.5987	15.9741
ENSG00000198223	CSF2RA	Colony stimulating factor 2 receptor subunit alpha	Muscle - Skeletal	266	552	0.044	0.00156857	0.19009	0.192306	0.0167211	0.242713	0.255449
ENSG00000198223	CSF2RA	Colony stimulating factor 2 receptor subunit alpha	Nerve - Tibial	211	459	2.2e-09	2.87e-12	4.74956	5.55948	0.227156	5.2651	5.88704
ENSG00000198223	CSF2RA	Colony stimulating factor 2 receptor subunit alpha	Pituitary	84	228	5.1e-07	6.07e-09	0.805816	1.31546	0.707046	1.54467	2.17714
ENSG00000198223	CSF2RA	Colony stimulating factor 2 receptor subunit alpha	Skin - Sun Exposed (Lower leg)	248	506	0.00423372	4.74e-05	1.74236	1.83563	0.0752406	1.99677	2.14613
ENSG00000198223	CSF2RA	Colony stimulating factor 2 receptor subunit alpha	Stomach	148	259	0.0466989	0.000265711	0.878771	0.952765	0.116633	1.03284	1.34237
ENSG00000198223	CSF2RA	Colony stimulating factor 2 receptor subunit alpha	Thyroid	225	459	0.0353521	0.000366915	1.74235	1.80624	0.0519551	2.22549	2.29332
ENSG00000198223	CSF2RA	Colony stimulating factor 2 receptor subunit alpha	Whole Blood	259	539	3.25e-09	6.15e-13	62.8848	51.4094	-0.290679	70.1255	65.6729
ENSG00000100368	CSF2RB	Colony stimulating factor 2 receptor subunit beta	Breast - Mammary Tissue	178	336	3.23e-09	2.56e-05	6.91061	9.0943	0.396149	8.89961	11.7316
ENSG00000119535	CSF3R	Colony stimulating factor 3 receptor	Breast - Mammary Tissue	178	336	0.000194733	0.00458912	17.987	11.055	-0.702249	22.8562	18.044
ENSG00000119535	CSF3R	Colony stimulating factor 3 receptor	Skin - Sun Exposed (Lower leg)	248	506	0.000309201	0.00261524	1.64502	1.31485	-0.323217	2.12371	1.64368
ENSG00000213923	CSNK1E	Casein kinase 1 epsilon	Breast - Mammary Tissue	178	336	8.18e-10	4.38e-07	75.103	73.4906	-0.0313118	78.1676	75.6313
ENSG00000163599	CTLA4	Cytotoxic T-lymphocyte associated protein 4	Breast - Mammary Tissue	178	336	1.67e-28	1.11e-16	1.64916	0.613731	-1.42606	2.26293	0.846547
ENSG00000121966	CXCR4	C-X-C motif chemokine receptor 4	Breast - Mammary Tissue	178	336	9.32e-47	0	57.0613	21.0727	-1.43713	68.0481	27.8328
ENSG00000140459	CYP11A1	Cytochrome P450 family 11 subfamily A member 1	Adipose - Subcutaneous	233	481	3.15e-13	2.03e-13	3.45048	2.65432	-0.378455	4.17013	3.27693
ENSG00000140459	CYP11A1	Cytochrome P450 family 11 subfamily A member 1	Breast - Mammary Tissue	178	336	0.000879091	0.00104873	3.81247	2.93921	-0.375295	4.145	3.24874
ENSG00000140459	CYP11A1	Cytochrome P450 family 11 subfamily A member 1	Cells - Cultured fibroblasts	211	424	0.0130689	0.00070801	1.15456	1.04115	-0.149165	1.45477	1.3017
ENSG00000140459	CYP11A1	Cytochrome P450 family 11 subfamily A member 1	Cells - EBV-transformed lymphocytes	112	215	0.0359117	0.000573023	0.711034	0.779202	0.132079	1.23856	1.41936
ENSG00000140459	CYP11A1	Cytochrome P450 family 11 subfamily A member 1	Pituitary	84	228	4.64e-05	1.03e-05	4.67103	3.30484	-0.499157	5.981	5.55027
ENSG00000160882	CYP11B1	Cytochrome P450 family 11 subfamily B member 1	Lung	190	414	0.00696503	0.00872042	0.169293	0.166966	-0.0199594	0.567055	0.533398
ENSG00000160882	CYP11B1	Cytochrome P450 family 11 subfamily B member 1	Muscle - Skeletal	266	552	0.0279972	0.0136382	0.021167	0.026111	0.302841	0.192609	0.244576
ENSG00000179142	CYP11B2	Cytochrome P450 family 11 subfamily B member 2	Breast - Mammary Tissue	178	336	0.00242742	0.00460855	0	0		0.0201235	0.0105862
ENSG00000137869	CYP19A1	Cytochrome P450 family 19 subfamily A member 1	Adipose - Subcutaneous	233	481	5.66e-05	0.000112394	1.78724	2.52846	0.500526	4.73512	6.41678
ENSG00000137869	CYP19A1	Cytochrome P450 family 19 subfamily A member 1	Artery - Coronary	100	168	0.0271143	0.00491918	0.588238	0.781664	0.410149	1.18669	2.14507
ENSG00000137869	CYP19A1	Cytochrome P450 family 19 subfamily A member 1	Breast - Mammary Tissue	178	336	1.89e-10	1.58e-09	0.237514	0.42204	0.829364	0.787426	1.56822
ENSG00000137869	CYP19A1	Cytochrome P450 family 19 subfamily A member 1	Cells - Cultured fibroblasts	211	424	0.00274375	0.000106636	7.0266	6.48618	-0.115457	13.9295	12.9013
ENSG00000137869	CYP19A1	Cytochrome P450 family 19 subfamily A member 1	Cells - EBV-transformed lymphocytes	112	215	0.0189154	8.09e-05	0.0678845	0.075547	0.154292	0.0809167	0.0898262
ENSG00000137869	CYP19A1	Cytochrome P450 family 19 subfamily A member 1	Colon - Sigmoid	151	268	0.019216	7.22e-05	0.098013	0.0958545	-0.032127	0.153777	0.170745
ENSG00000137869	CYP19A1	Cytochrome P450 family 19 subfamily A member 1	Esophagus - Muscularis	193	368	0.0409192	0.000456576	0.19256	0.181315	-0.0868058	0.360449	0.331205
ENSG00000137869	CYP19A1	Cytochrome P450 family 19 subfamily A member 1	Minor Salivary Gland	52	129	0.0366397	0.00028459	0.193815	0.272868	0.493523	0.436304	0.872746
ENSG00000137869	CYP19A1	Cytochrome P450 family 19 subfamily A member 1	Muscle - Skeletal	266	552	2.81e-09	5.36e-12	0.0370665	0.053438	0.52775	0.126271	0.202032
ENSG00000137869	CYP19A1	Cytochrome P450 family 19 subfamily A member 1	Nerve - Tibial	211	459	0.000640815	0.000119514	3.30116	3.63344	0.138363	4.63259	6.90799
ENSG00000137869	CYP19A1	Cytochrome P450 family 19 subfamily A member 1	Pancreas	139	223	0.00881754	0.000478712	0.062344	0.070786	0.183213	0.137111	0.146261
ENSG00000137869	CYP19A1	Cytochrome P450 family 19 subfamily A member 1	Skin - Not Sun Exposed (Suprapubic)	206	445	1.71e-08	5.11e-11	0.263515	0.254429	-0.050622	0.662618	0.754888
ENSG00000137869	CYP19A1	Cytochrome P450 family 19 subfamily A member 1	Skin - Sun Exposed (Lower leg)	248	506	0.0136082	0.000797252	0.457853	0.478806	0.0645568	1.01809	1.17976
ENSG00000137869	CYP19A1	Cytochrome P450 family 19 subfamily A member 1	Thyroid	225	459	0.0202277	0.00181513	0.848737	1.20859	0.509935	1.74539	2.27688
ENSG00000160868	CYP3A4	Cytochrome P450 family 3 subfamily A member 4	Muscle - Skeletal	266	552	5.73e-17	5.91e-14	0.36829	0.112901	-1.70578	2.87551	0.822919
ENSG00000001630	CYP51A1	Cytochrome P450 family 51 subfamily A member 1	Adipose - Subcutaneous	233	481	0.000128376	3.9e-05	18.323	20.1513	0.137217	19.6887	22.4167
ENSG00000001630	CYP51A1	Cytochrome P450 family 51 subfamily A member 1	Breast - Mammary Tissue	178	336	1.43e-06	4.61e-05	19.5599	19.9913	0.0314734	21.8253	21.9703
ENSG00000001630	CYP51A1	Cytochrome P450 family 51 subfamily A member 1	Skin - Not Sun Exposed (Suprapubic)	206	445	0.00750604	0.000640342	37.0761	38.5647	0.0567894	40.7587	40.2255
ENSG00000001630	CYP51A1	Cytochrome P450 family 51 subfamily A member 1	Skin - Sun Exposed (Lower leg)	248	506	0.000236646	3.21e-05	30.0114	32.2873	0.105459	32.3003	34.0039
ENSG00000001630	CYP51A1	Cytochrome P450 family 51 subfamily A member 1	Thyroid	225	459	0.030363	0.00261719	23.0279	25.4915	0.146633	26.0907	27.9215
ENSG00000173198	CYSLTR1	Cysteinyl leukotriene receptor 1	Breast - Mammary Tissue	178	336	2.59e-07	5.31e-05	1.59549	1.92806	0.273155	1.71396	2.42879
ENSG00000152207	CYSLTR2	Cysteinyl leukotriene receptor 2	Adipose - Subcutaneous	233	481	0.000135095	0.0354467	0.442541	0.340335	-0.378856	0.758377	0.500959
ENSG00000156136	DCK	Deoxycytidine kinase	Breast - Mammary Tissue	178	336	0.0012649	0.00682025	12.1075	11.9927	-0.0137325	12.3559	12.0705
ENSG00000132437	DDC	Dopa decarboxylase	Colon - Sigmoid	151	268	2.48e-05	2.22e-06	0.093883	0.0861075	-0.124725	2.02996	1.8781
ENSG00000132437	DDC	Dopa decarboxylase	Skin - Sun Exposed (Lower leg)	248	506	0.000791053	7.14e-05	0.0360135	0.0564495	0.648423	0.072261	0.130674
ENSG00000132437	DDC	Dopa decarboxylase	Thyroid	225	459	0.0398495	0.006937	0.066329	0.068627	0.0491365	0.139488	0.300608
ENSG00000132437	DDC	Dopa decarboxylase	Whole Blood	259	539	0.0292691	0.00129767	0	0		0.0399762	0.0343883
ENSG00000162733	DDR2	Discoidin domain receptor tyrosine kinase 2	Adipose - Subcutaneous	233	481	2.18e-07	2.62e-05	60.9927	60.3518	-0.0152398	64.3098	62.4412
ENSG00000162733	DDR2	Discoidin domain receptor tyrosine kinase 2	Breast - Mammary Tissue	178	336	9.34e-33	1.77e-31	30.4038	44.4733	0.548688	33.3276	46.946
ENSG00000162733	DDR2	Discoidin domain receptor tyrosine kinase 2	Pituitary	84	228	0.00107836	0.000251581	4.94358	6.26921	0.342727	9.13522	10.8754
ENSG00000162733	DDR2	Discoidin domain receptor tyrosine kinase 2	Skin - Not Sun Exposed (Suprapubic)	206	445	0.0199381	0.00137882	11.758	9.36771	-0.327874	13.8175	11.5007
ENSG00000162733	DDR2	Discoidin domain receptor tyrosine kinase 2	Skin - Sun Exposed (Lower leg)	248	506	2.6e-06	2.63e-05	15.9991	13.0379	-0.29528	18.308	15.1329
ENSG00000062282	DGAT2	Diacylglycerol O-acyltransferase 2	Adipose - Subcutaneous	233	481	1.64e-07	9.96e-08	155.862	88.8216	-0.811287	241.785	163.271
ENSG00000062282	DGAT2	Diacylglycerol O-acyltransferase 2	Cells - EBV-transformed lymphocytes	112	215	0.00478589	5.81e-05	11.9338	11.4458	-0.0602412	12.3844	11.7779
ENSG00000062282	DGAT2	Diacylglycerol O-acyltransferase 2	Thyroid	225	459	4.45e-05	3.3e-06	9.43082	9.18307	-0.0384067	16.5992	12.7125
ENSG00000228716	DHFR	Dihydrofolate reductase	Breast - Mammary Tissue	178	336	0.00249353	0.0209629	5.59271	5.10722	-0.131011	6.17493	5.92454
ENSG00000102967	DHODH	Dihydroorotate dehydrogenase (quinone)	Breast - Mammary Tissue	178	336	1.06e-05	0.00798469	5.36993	5.09365	-0.0762035	5.70575	5.28644
ENSG00000197406	DIO3	Iodothyronine deiodinase 3	Breast - Mammary Tissue	178	336	2.56e-18	7.23e-16	3.13441	4.47607	0.514039	3.72131	5.6629
ENSG00000197406	DIO3	Iodothyronine deiodinase 3	Liver	78	184	0.00684496	0.000634564	0.337842	0.297268	-0.184589	1.54528	3.4111
ENSG00000197406	DIO3	Iodothyronine deiodinase 3	Pancreas	139	223	0.000550074	1.63e-05	0.953449	0.736004	-0.373442	1.37929	1.10625
ENSG00000197406	DIO3	Iodothyronine deiodinase 3	Skin - Not Sun Exposed (Suprapubic)	206	445	0.000399545	1.36e-05	4.19177	3.15651	-0.409231	5.3693	4.06816
ENSG00000197406	DIO3	Iodothyronine deiodinase 3	Skin - Sun Exposed (Lower leg)	248	506	0.00360609	0.00019901	5.72642	4.62217	-0.309062	7.42935	6.00322
ENSG00000197406	DIO3	Iodothyronine deiodinase 3	Thyroid	225	459	0.000546805	1.81e-05	7.50166	4.64342	-0.692022	11.537	8.68683
ENSG00000198947	DMD	Dystrophin	Breast - Mammary Tissue	178	336	2.98e-30	1.11e-16	7.40613	4.9554	-0.579721	7.92148	5.14467
ENSG00000198947	DMD	Dystrophin	Lung	190	414	0.00528799	3.44e-05	3.04454	3.02714	-0.00827124	3.48467	3.30224
ENSG00000198947	DMD	Dystrophin	Muscle - Skeletal	266	552	0.031266	0.00223083	18.5929	17.4407	-0.0922939	19.8796	19.0156
ENSG00000198947	DMD	Dystrophin	Nerve - Tibial	211	459	3.01e-31	1.11e-16	35.347	33.8104	-0.0641207	37.438	33.3117
ENSG00000130816	DNMT1	DNA methyltransferase 1	Artery - Aorta	164	308	0.00168434	0.000235663	13.5894	14.2269	0.0661396	14.2151	14.7339
ENSG00000130816	DNMT1	DNA methyltransferase 1	Skin - Sun Exposed (Lower leg)	248	506	0.00214851	0.000261134	15.3609	16.4564	0.0993816	15.7778	16.6604
ENSG00000130816	DNMT1	DNA methyltransferase 1	Whole Blood	259	539	0.0406644	0.00374164	5.11068	5.8952	0.206025	7.94691	8.52922
ENSG00000015413	DPEP1	Dipeptidase 1	Adipose - Subcutaneous	233	481	1.46e-13	2.28e-13	0.299443	0.606362	1.0179	0.639372	1.61767
ENSG00000015413	DPEP1	Dipeptidase 1	Artery - Tibial	220	471	0.00768061	0.000533561	0.114263	0.104613	-0.12729	0.223748	0.469294
ENSG00000015413	DPEP1	Dipeptidase 1	Cells - Cultured fibroblasts	211	424	3.72e-05	7.5e-07	0.489665	0.663938	0.439253	1.48846	1.46241
ENSG00000015413	DPEP1	Dipeptidase 1	Muscle - Skeletal	266	552	0.00227502	0.000100182	0.023547	0.0271715	0.206551	0.047178	0.0762972
ENSG00000015413	DPEP1	Dipeptidase 1	Nerve - Tibial	211	459	0.0244022	0.00249944	0.556654	0.724286	0.379779	0.949699	1.54112
ENSG00000015413	DPEP1	Dipeptidase 1	Skin - Sun Exposed (Lower leg)	248	506	3.8e-07	6.94e-07	0.64279	1.01717	0.662141	2.19852	3.51969
ENSG00000015413	DPEP1	Dipeptidase 1	Stomach	148	259	0.0208451	0.0211764	1.68284	1.02351	-0.717373	2.92528	1.86034
ENSG00000197635	DPP4	Dipeptidyl peptidase 4	Breast - Mammary Tissue	178	336	4.9e-07	1.06e-05	7.10269	5.14823	-0.46429	9.1626	7.19099
ENSG00000197635	DPP4	Dipeptidyl peptidase 4	Cells - Cultured fibroblasts	211	424	0.0299293	0.00171851	38.2496	25.4435	-0.588145	47.6482	34.5572
ENSG00000197635	DPP4	Dipeptidyl peptidase 4	Esophagus - Gastroesophageal Junction	137	266	0.017326	0.000683869	1.37393	1.16037	-0.24373	1.89943	1.61475
ENSG00000197635	DPP4	Dipeptidyl peptidase 4	Esophagus - Muscularis	193	368	0.000700486	1.14e-05	1.21589	1.09247	-0.154426	1.50466	1.33167
ENSG00000197635	DPP4	Dipeptidyl peptidase 4	Skin - Sun Exposed (Lower leg)	248	506	8.48e-14	5.76e-13	5.77711	3.95591	-0.546338	8.06826	5.68132
ENSG00000188641	DPYD	Dihydropyrimidine dehydrogenase	Cells - Cultured fibroblasts	211	424	0.00716061	0.0104414	39.6588	41.0707	0.0504668	41.7505	41.9188
ENSG00000188641	DPYD	Dihydropyrimidine dehydrogenase	Skin - Not Sun Exposed (Suprapubic)	206	445	0.00309645	0.00350054	6.08648	5.46526	-0.155317	6.6272	6.01616
ENSG00000188641	DPYD	Dihydropyrimidine dehydrogenase	Skin - Sun Exposed (Lower leg)	248	506	0.0106383	0.00599354	6.60009	6.00668	-0.135919	7.19041	6.70369
ENSG00000188641	DPYD	Dihydropyrimidine dehydrogenase	Thyroid	225	459	0.0391249	0.00608423	14.833	14.8095	-0.00228748	15.0723	15.2863
ENSG00000184845	DRD1	Dopamine receptor D1	Adipose - Subcutaneous	233	481	0.000857137	0.00337025	0.266247	0.416932	0.647047	0.441587	0.613634
ENSG00000184845	DRD1	Dopamine receptor D1	Artery - Aorta	164	308	0.00663909	0.00858942	0.859471	1.0104	0.233413	1.1657	1.34861
ENSG00000184845	DRD1	Dopamine receptor D1	Artery - Tibial	220	471	7.78e-05	0.00334127	0.304859	0.424064	0.47614	0.406586	0.578656
ENSG00000184845	DRD1	Dopamine receptor D1	Breast - Mammary Tissue	178	336	1.16e-11	1.49e-09	0.220725	0.354863	0.685007	0.336493	0.528276
ENSG00000184845	DRD1	Dopamine receptor D1	Thyroid	225	459	0.0105986	0.00357173	0.24433	0.30897	0.338636	0.338936	0.397787
ENSG00000149295	DRD2	Dopamine receptor D2	Breast - Mammary Tissue	178	336	1.92e-44	0	2.87431	0.304615	-3.23815	3.58029	0.985414
ENSG00000151577	DRD3	Dopamine receptor D3	Breast - Mammary Tissue	178	336	9.89e-09	3.09e-09	0	0		0.0148243	0.0142867
ENSG00000127884	ECHS1	Enoyl-CoA hydratase, short chain 1	Adipose - Subcutaneous	233	481	7.4e-14	1.09e-11	301.631	235.228	-0.358725	318.839	263.313
ENSG00000127884	ECHS1	Enoyl-CoA hydratase, short chain 1	Artery - Aorta	164	308	0.0456751	0.00188181	170.319	170.617	0.00252202	171.604	173.379
ENSG00000127884	ECHS1	Enoyl-CoA hydratase, short chain 1	Artery - Tibial	220	471	0.0379301	0.0044618	166.807	172.464	0.0481154	168.257	174.159
ENSG00000127884	ECHS1	Enoyl-CoA hydratase, short chain 1	Breast - Mammary Tissue	178	336	1.87e-19	2e-16	190.867	209.227	0.132501	252.722	267.69
ENSG00000127884	ECHS1	Enoyl-CoA hydratase, short chain 1	Muscle - Skeletal	266	552	3.87e-05	7.96e-07	200.386	212.01	0.0813506	202.778	217.876
ENSG00000151617	EDNRA	Endothelin receptor type A	Adrenal Gland	111	184	0.0147071	0.00317987	4.26896	3.1612	-0.433412	4.64063	3.98111
ENSG00000151617	EDNRA	Endothelin receptor type A	Artery - Aorta	164	308	0.00653256	0.000257828	17.2775	16.8756	-0.0339557	18.9191	17.4903
ENSG00000151617	EDNRA	Endothelin receptor type A	Artery - Tibial	220	471	9.77e-09	5.27e-11	40.5694	37.7756	-0.102936	45.2484	41.4971
ENSG00000151617	EDNRA	Endothelin receptor type A	Breast - Mammary Tissue	178	336	8.37e-11	2.94e-08	13.6081	15.7764	0.213302	15.0692	18.4296
ENSG00000151617	EDNRA	Endothelin receptor type A	Pituitary	84	228	0.0136189	0.00736829	4.00913	4.77153	0.251161	4.9893	6.42175
ENSG00000151617	EDNRA	Endothelin receptor type A	Skin - Sun Exposed (Lower leg)	248	506	0.000751534	3.47e-05	7.33212	7.67235	0.0654381	9.19293	8.96573
ENSG00000136160	EDNRB	Endothelin receptor type B	Adipose - Subcutaneous	233	481	0.0201588	0.00138409	66.3254	50.2747	-0.399729	70.2309	63.6405
ENSG00000136160	EDNRB	Endothelin receptor type B	Breast - Mammary Tissue	178	336	4.79e-15	1.67e-14	39.722	45.4282	0.193648	42.9067	58.5365
ENSG00000136160	EDNRB	Endothelin receptor type B	Cells - Cultured fibroblasts	211	424	7.14e-11	3.28e-08	2.62528	4.00083	0.607828	4.99209	6.8633
ENSG00000136160	EDNRB	Endothelin receptor type B	Esophagus - Muscularis	193	368	0.0112796	0.000239896	15.9947	15.2805	-0.0659069	19.1479	17.216
ENSG00000136160	EDNRB	Endothelin receptor type B	Muscle - Skeletal	266	552	0.0136582	0.00199043	5.94033	4.67008	-0.347096	7.19374	6.42231
ENSG00000136160	EDNRB	Endothelin receptor type B	Pituitary	84	228	0.000972311	0.000331362	4.93049	6.45073	0.387733	11.6311	19.3707
ENSG00000136160	EDNRB	Endothelin receptor type B	Skin - Sun Exposed (Lower leg)	248	506	0.0405244	0.00341939	12.5291	11.5345	-0.119321	15.0397	14.7206
ENSG00000167658	EEF2	Eukaryotic translation elongation factor 2	Adipose - Subcutaneous	233	481	0.0271364	0.0076184	1442.98	1508.01	0.0635947	1477.11	1545.41
ENSG00000167658	EEF2	Eukaryotic translation elongation factor 2	Breast - Mammary Tissue	178	336	2.24e-08	9.28e-06	1618.49	1422.04	-0.186696	1665.08	1452.54
ENSG00000167658	EEF2	Eukaryotic translation elongation factor 2	Skin - Sun Exposed (Lower leg)	248	506	0.00233612	0.00243578	1550.97	1490.64	-0.0572389	1632.79	1538.81
ENSG00000138798	EGF	Epidermal growth factor	Breast - Mammary Tissue	178	336	5.71e-58	0	5.91857	0.15395	-5.26471	8.84277	1.62171
ENSG00000146648	EGFR	Epidermal growth factor receptor	Artery - Tibial	220	471	7.65e-05	0.00895226	35.5008	32.638	-0.121301	35.8847	33.4289
ENSG00000135766	EGLN1	Egl-9 family hypoxia inducible factor 1	Breast - Mammary Tissue	178	336	6.64e-27	4.44e-29	36.2315	44.074	0.282683	40.1512	53.1938
ENSG00000269858	EGLN2	Egl-9 family hypoxia inducible factor 2	Breast - Mammary Tissue	178	336	5.59e-29	1.81e-26	52.0312	55.4691	0.0923086	52.2119	56.3702
ENSG00000129521	EGLN3	Egl-9 family hypoxia inducible factor 3	Breast - Mammary Tissue	178	336	0.00796155	0.0281189	4.71849	3.87936	-0.282505	7.14229	5.83298
ENSG00000129521	EGLN3	Egl-9 family hypoxia inducible factor 3	Muscle - Skeletal	266	552	0.000710282	0.000597438	4.49451	3.91961	-0.197452	5.86	5.45973
ENSG00000129521	EGLN3	Egl-9 family hypoxia inducible factor 3	Skin - Sun Exposed (Lower leg)	248	506	0.000119497	5.59e-06	64.4218	56.8009	-0.181635	73.6627	66.5093
ENSG00000197561	ELANE	Elastase, neutrophil expressed	Brain - Caudate (basal ganglia)	76	224	7.91e-05	4.19e-06	0.145598	0.099661	-0.54689	0.324088	0.291177
ENSG00000197561	ELANE	Elastase, neutrophil expressed	Breast - Mammary Tissue	178	336	1.74e-05	0.000449194	4.29151	5.49538	0.356733	5.31791	6.90727
ENSG00000197561	ELANE	Elastase, neutrophil expressed	Lung	190	414	0.0454977	0.0036706	13.6917	11.3778	-0.267086	38.3425	30.8552
ENSG00000197561	ELANE	Elastase, neutrophil expressed	Nerve - Tibial	211	459	0.000724578	6.61e-05	2.05262	2.61766	0.350811	2.66836	3.22085
ENSG00000197561	ELANE	Elastase, neutrophil expressed	Skin - Sun Exposed (Lower leg)	248	506	0.00109299	0.000299482	4.15133	3.46062	-0.262541	7.5846	6.31992
ENSG00000118402	ELOVL4	ELOVL fatty acid elongase 4	Breast - Mammary Tissue	178	336	0.00437827	0.0106432	1.54143	1.11538	-0.466736	1.55259	1.24827
ENSG00000118402	ELOVL4	ELOVL fatty acid elongase 4	Cells - Cultured fibroblasts	211	424	2.04e-10	3.16e-09	10.0755	8.96428	-0.168592	9.98284	8.88498
ENSG00000118402	ELOVL4	ELOVL fatty acid elongase 4	Skin - Sun Exposed (Lower leg)	248	506	0.0253137	0.00215053	73.1022	66.7413	-0.131335	78.3793	72.1376
ENSG00000116016	EPAS1	Endothelial PAS domain protein 1	Breast - Mammary Tissue	178	336	1.73e-35	2.35e-39	258.135	384.432	0.574604	277.079	406.939
ENSG00000119888	EPCAM	Epithelial cell adhesion molecule	Breast - Mammary Tissue	178	336	4.29e-69	0	44.3646	1.29014	-5.10382	46.3445	12.968
ENSG00000142627	EPHA2	EPH receptor A2	Adipose - Subcutaneous	233	481	0.00143515	0.00061182	23.678	28.9872	0.291869	26.4908	31.0682
ENSG00000142627	EPHA2	EPH receptor A2	Artery - Tibial	220	471	0.0250516	0.0128709	12.507	13.0545	0.0618114	13.7129	14.3304
ENSG00000142627	EPHA2	EPH receptor A2	Cells - Cultured fibroblasts	211	424	1.01e-06	5.67e-07	13.0726	11.0657	-0.240445	15.1721	13.2235
ENSG00000142627	EPHA2	EPH receptor A2	Whole Blood	259	539	0.00202741	3.68e-05	0.094126	0.111324	0.242099	0.178757	0.166153
ENSG00000187266	EPOR	Erythropoietin receptor	Adipose - Subcutaneous	233	481	2.92e-05	1.47e-06	17.7345	15.9006	-0.157477	19.9948	17.6046
ENSG00000187266	EPOR	Erythropoietin receptor	Artery - Aorta	164	308	0.0497901	0.00182815	21.6304	20.5846	-0.0715018	23.1897	23.1773
ENSG00000187266	EPOR	Erythropoietin receptor	Brain - Caudate (basal ganglia)	76	224	0.0338336	0.000506761	6.63544	6.13227	-0.11377	6.88855	6.55022
ENSG00000187266	EPOR	Erythropoietin receptor	Nerve - Tibial	211	459	0.000616453	7.61e-06	12.78	11.9809	-0.0931515	13.8174	12.5523
ENSG00000187266	EPOR	Erythropoietin receptor	Pituitary	84	228	0.00874508	0.0117434	33.4524	35.5065	0.0859776	36.9747	39.4727
ENSG00000187266	EPOR	Erythropoietin receptor	Skin - Sun Exposed (Lower leg)	248	506	0.0035862	0.000140237	4.24437	3.85593	-0.138472	4.75541	4.3175
ENSG00000187266	EPOR	Erythropoietin receptor	Whole Blood	259	539	0.0417239	0.00127411	10.3964	9.22284	-0.172801	11.5707	10.4855
ENSG00000141736	ERBB2	Erb-b2 receptor tyrosine kinase 2	Artery - Tibial	220	471	2.03e-06	7.01e-09	69.2991	64.9342	-0.0938581	69.0859	65.3301
ENSG00000141736	ERBB2	Erb-b2 receptor tyrosine kinase 2	Breast - Mammary Tissue	178	336	1.95e-41	0	59.6165	17.894	-1.73624	65.3776	44.5317
ENSG00000141736	ERBB2	Erb-b2 receptor tyrosine kinase 2	Cells - Cultured fibroblasts	211	424	5.18e-05	4.52e-07	38.1324	36.1934	-0.0752907	38.3154	36.6149
ENSG00000141736	ERBB2	Erb-b2 receptor tyrosine kinase 2	Muscle - Skeletal	266	552	9.37e-16	0	12.2429	10.7591	-0.186395	13.0981	11.5214
ENSG00000141736	ERBB2	Erb-b2 receptor tyrosine kinase 2	Pituitary	84	228	2.25e-06	2.58e-08	15.027	18.3244	0.286213	25.7847	29.0153
ENSG00000141736	ERBB2	Erb-b2 receptor tyrosine kinase 2	Thyroid	225	459	0.00222113	3.07e-05	92.6525	104.792	0.177627	96.7546	106.023
ENSG00000178568	ERBB4	Erb-b2 receptor tyrosine kinase 4	Artery - Tibial	220	471	0.0180681	0.0130002	3.13521	2.85129	-0.136945	3.16868	3.02809
ENSG00000178568	ERBB4	Erb-b2 receptor tyrosine kinase 4	Breast - Mammary Tissue	178	336	0.00209619	0.0330995	2.27653	0.520424	-2.12908	3.19796	3.61042
ENSG00000178568	ERBB4	Erb-b2 receptor tyrosine kinase 4	Nerve - Tibial	211	459	0.000354053	0.000539763	1.34318	1.14481	-0.230544	1.47007	1.24053
ENSG00000091831	ESR1	Estrogen receptor 1	Adipose - Visceral (Omentum)	180	407	2.59e-15	0	1.62457	1.62151	-0.00271555	2.15738	1.8937
ENSG00000091831	ESR1	Estrogen receptor 1	Artery - Tibial	220	471	8.84e-06	6.04e-08	3.05765	2.85821	-0.0973114	3.40858	3.21095
ENSG00000091831	ESR1	Estrogen receptor 1	Breast - Mammary Tissue	178	336	0.000466752	0.00212587	5.92216	5.21027	-0.184767	9.31043	18.3175
ENSG00000091831	ESR1	Estrogen receptor 1	Colon - Sigmoid	151	268	0.0353764	0.00018801	0.52474	0.55833	0.0895153	0.65289	0.640616
ENSG00000091831	ESR1	Estrogen receptor 1	Heart - Atrial Appendage	143	318	0.0252867	0.000226122	0.631681	0.761692	0.270012	0.811612	0.907969
ENSG00000091831	ESR1	Estrogen receptor 1	Muscle - Skeletal	266	552	0.000440633	9.55e-06	0.59868	0.61979	0.0499932	0.847687	0.815636
ENSG00000091831	ESR1	Estrogen receptor 1	Pituitary	84	228	2.73e-16	0	8.74721	5.31858	-0.717783	8.55368	5.94049
ENSG00000091831	ESR1	Estrogen receptor 1	Skin - Not Sun Exposed (Suprapubic)	206	445	4.66e-15	0	1.00118	0.774888	-0.369642	1.25407	0.914943
ENSG00000091831	ESR1	Estrogen receptor 1	Skin - Sun Exposed (Lower leg)	248	506	2.45e-22	0	0.885745	0.704855	-0.329564	1.04075	0.827359
ENSG00000091831	ESR1	Estrogen receptor 1	Thyroid	225	459	0.0130123	0.000259948	2.61971	2.64416	0.0134024	2.84382	2.88368
ENSG00000140009	ESR2	Estrogen receptor 2	Adipose - Subcutaneous	233	481	0.0036797	0.00134266	1.13092	0.914531	-0.306393	1.41672	1.11089
ENSG00000140009	ESR2	Estrogen receptor 2	Esophagus - Mucosa	215	399	0.00470395	0.00032968	0.603034	0.544012	-0.148601	0.714632	0.639798
ENSG00000140009	ESR2	Estrogen receptor 2	Heart - Left Ventricle	143	308	0.00291422	0.00151688	0.234122	0.227962	-0.0384672	0.250373	0.266137
ENSG00000140009	ESR2	Estrogen receptor 2	Pituitary	84	228	0.000328594	0.000570496	1.2141	1.04619	-0.214748	1.32657	1.07909
ENSG00000140009	ESR2	Estrogen receptor 2	Thyroid	225	459	0.00145376	4.71e-05	0.769167	0.652804	-0.236647	0.901873	0.738433
ENSG00000196482	ESRRG	Estrogen related receptor gamma	Breast - Mammary Tissue	178	336	7.64e-16	3.59e-11	0.59709	0.142845	-2.0635	0.76219	0.396064
ENSG00000171503	ETFDH	Electron transfer flavoprotein dehydrogenase	Adipose - Subcutaneous	233	481	4.32e-14	1.1e-14	15.0572	13.4007	-0.168145	15.6841	13.7287
ENSG00000171503	ETFDH	Electron transfer flavoprotein dehydrogenase	Artery - Aorta	164	308	0.039026	0.00174701	9.5304	9.06138	-0.072806	9.73366	9.41204
ENSG00000171503	ETFDH	Electron transfer flavoprotein dehydrogenase	Breast - Mammary Tissue	178	336	6.78e-08	6.55e-05	12.0552	12.0128	-0.00508913	12.6483	12.7437
ENSG00000171503	ETFDH	Electron transfer flavoprotein dehydrogenase	Skin - Not Sun Exposed (Suprapubic)	206	445	0.0227136	0.00103695	12.5348	11.6405	-0.10678	13.047	12.0169
ENSG00000171503	ETFDH	Electron transfer flavoprotein dehydrogenase	Skin - Sun Exposed (Lower leg)	248	506	1.69e-06	7.14e-08	13.3692	12.3387	-0.115728	13.8519	12.793
ENSG00000106462	EZH2	Enhancer of zeste 2 polycomb repressive complex 2 subunit	Adipose - Subcutaneous	233	481	0.00239138	0.000883738	3.22812	3.02024	-0.096031	3.4725	3.22893
ENSG00000106462	EZH2	Enhancer of zeste 2 polycomb repressive complex 2 subunit	Breast - Mammary Tissue	178	336	0.000662043	0.00283866	3.96132	2.85827	-0.470841	4.1671	3.47812
ENSG00000106462	EZH2	Enhancer of zeste 2 polycomb repressive complex 2 subunit	Muscle - Skeletal	266	552	0.000710282	0.000862911	1.99154	1.64798	-0.273189	2.20992	1.8989
ENSG00000126218	F10	Coagulation factor X	Adipose - Subcutaneous	233	481	3.24e-05	1.13e-06	19.9931	27.4486	0.45723	24.5614	32.1031
ENSG00000126218	F10	Coagulation factor X	Breast - Mammary Tissue	178	336	7.89e-14	9.24e-13	11.5033	14.8086	0.364381	13.1759	17.8655
ENSG00000126218	F10	Coagulation factor X	Cells - Cultured fibroblasts	211	424	4.65e-20	0	13.5632	9.28098	-0.547349	19.3863	14.2663
ENSG00000126218	F10	Coagulation factor X	Pituitary	84	228	0.00637424	0.000486203	5.35881	6.02294	0.168556	5.90112	6.72043
ENSG00000126218	F10	Coagulation factor X	Skin - Sun Exposed (Lower leg)	248	506	0.0462305	0.00424623	26.2233	20.96	-0.323211	28.1193	24.9361
ENSG00000088926	F11	Coagulation factor XI	Breast - Mammary Tissue	178	336	4.62e-10	4.5e-10	0.009357	0.0134675	0.525364	0.0196575	0.0404977
ENSG00000131187	F12	Coagulation factor XII	Breast - Mammary Tissue	178	336	3.68e-13	5.69e-09	1.29562	0.504108	-1.36184	1.41862	0.820891
ENSG00000131187	F12	Coagulation factor XII	Cells - Cultured fibroblasts	211	424	0.0217334	0.00246019	0.694588	0.573408	-0.276594	0.763088	0.622217
ENSG00000131187	F12	Coagulation factor XII	Cells - EBV-transformed lymphocytes	112	215	0.0485562	0.00449782	4.53323	5.20008	0.197994	5.31795	6.15241
ENSG00000131187	F12	Coagulation factor XII	Muscle - Skeletal	266	552	0.000710282	7.71e-05	0.0617565	0.0600105	-0.041376	0.0903265	0.0926927
ENSG00000131187	F12	Coagulation factor XII	Thyroid	225	459	0.00279208	0.000230608	0.908695	0.749911	-0.277077	1.10385	0.926841
ENSG00000124491	F13A1	Coagulation factor XIII A chain	Adipose - Subcutaneous	233	481	0.00222356	0.00949878	99.4064	115.363	0.21477	128.889	158.922
ENSG00000124491	F13A1	Coagulation factor XIII A chain	Breast - Mammary Tissue	178	336	1.37e-08	2.32e-06	47.1728	62.0859	0.396308	68.4871	78.6019
ENSG00000124491	F13A1	Coagulation factor XIII A chain	Skin - Not Sun Exposed (Suprapubic)	206	445	0.00299608	0.00952589	31.4962	28.1794	-0.160537	35.5432	35.4114
ENSG00000143278	F13B	Coagulation factor XIII B chain	Breast - Mammary Tissue	178	336	1.01e-17	2.35e-19	0	0		0.00280335	0.00906421
ENSG00000180210	F2	Coagulation factor II, thrombin	Pancreas	139	223	0.0264637	0.00817631	0.035274	0.031689	-0.154623	0.07496	0.0482298
ENSG00000181104	F2R	Coagulation factor II thrombin receptor	Artery - Tibial	220	471	0.00365771	0.000671649	47.019	54.3529	0.209113	53.8013	61.2726
ENSG00000181104	F2R	Coagulation factor II thrombin receptor	Breast - Mammary Tissue	178	336	3.01e-08	0.000938497	20.061	13.8969	-0.52963	22.867	16.872
ENSG00000181104	F2R	Coagulation factor II thrombin receptor	Cells - Cultured fibroblasts	211	424	0.0219119	0.00776136	29.5489	35.9528	0.282998	35.7072	40.6538
ENSG00000181104	F2R	Coagulation factor II thrombin receptor	Skin - Sun Exposed (Lower leg)	248	506	1.12e-07	1.68e-05	44.7009	49.6535	0.151593	46.6308	52.1264
ENSG00000117525	F3	Coagulation factor III, tissue factor	Adipose - Subcutaneous	233	481	0.0142326	0.0307078	153.525	129.784	-0.242361	170.34	142.004
ENSG00000117525	F3	Coagulation factor III, tissue factor	Esophagus - Muscularis	193	368	0.0297324	0.0418241	14.8188	16.4755	0.152898	20.1792	20.3961
ENSG00000198734	F5	Coagulation factor V	Adipose - Subcutaneous	233	481	0.000210145	1.48e-05	0.705831	0.860791	0.28634	1.02869	1.52248
ENSG00000198734	F5	Coagulation factor V	Adipose - Visceral (Omentum)	180	407	0.0153058	0.000422606	1.05227	0.956776	-0.137245	1.48449	1.48055
ENSG00000198734	F5	Coagulation factor V	Breast - Mammary Tissue	178	336	1.55e-17	1.78e-14	0.311107	0.608943	0.9689	0.667525	1.47492
ENSG00000198734	F5	Coagulation factor V	Heart - Left Ventricle	143	308	0.00105915	0.000688483	1.77217	0.745371	-1.24949	2.94734	1.6139
ENSG00000198734	F5	Coagulation factor V	Pancreas	139	223	0.0127594	0.000579999	0.372017	0.38781	0.0599815	0.718326	0.66625
ENSG00000198734	F5	Coagulation factor V	Pituitary	84	228	1.71e-09	1.31e-06	2.79393	3.96983	0.506786	2.96084	4.45026
ENSG00000198734	F5	Coagulation factor V	Skin - Sun Exposed (Lower leg)	248	506	1.75e-05	2.02e-06	1.79497	2.08771	0.217958	2.53952	3.0608
ENSG00000057593	F7	Coagulation factor VII	Adipose - Subcutaneous	233	481	6.03e-12	4.08e-10	0.301754	0.241626	-0.320597	0.445772	0.347529
ENSG00000057593	F7	Coagulation factor VII	Artery - Aorta	164	308	0.000903108	0.000338013	0.162855	0.127687	-0.350978	0.212767	0.166404
ENSG00000057593	F7	Coagulation factor VII	Artery - Tibial	220	471	0.0215599	0.00211915	0.0513925	0.035618	-0.528951	0.0804831	0.0727116
ENSG00000057593	F7	Coagulation factor VII	Skin - Sun Exposed (Lower leg)	248	506	0.0428692	0.00572507	0.487523	0.511771	0.0700296	0.660051	0.618297
ENSG00000057593	F7	Coagulation factor VII	Stomach	148	259	0.0499699	0.00288988	0.223898	0.144702	-0.629757	0.24642	0.183804
ENSG00000185010	F8	Coagulation factor VIII	Adipose - Subcutaneous	233	481	0.00374972	0.00140033	14.577	13.7089	-0.088581	16.7558	15.5351
ENSG00000185010	F8	Coagulation factor VIII	Cells - Cultured fibroblasts	211	424	0.00855053	0.00520313	1.86312	1.90659	0.033274	1.95514	2.09018
ENSG00000185010	F8	Coagulation factor VIII	Esophagus - Muscularis	193	368	0.00972815	0.000782511	9.34577	8.12801	-0.20141	9.96281	8.64582
ENSG00000101981	F9	Coagulation factor IX	Breast - Mammary Tissue	178	336	2.94e-07	2.56e-06	0	0		0.0101033	0.0389673
ENSG00000149485	FADS1	Fatty acid desaturase 1	Adipose - Subcutaneous	233	481	1.66e-13	3.1e-13	8.38895	12.0446	0.521824	13.5602	25.5563
ENSG00000149485	FADS1	Fatty acid desaturase 1	Artery - Aorta	164	308	0.0108718	0.000160256	16.236	17.9472	0.144554	17.6895	19.026
ENSG00000149485	FADS1	Fatty acid desaturase 1	Breast - Mammary Tissue	178	336	7.76e-18	2.64e-13	5.04224	7.16962	0.507832	9.09278	13.8016
ENSG00000149485	FADS1	Fatty acid desaturase 1	Cells - Cultured fibroblasts	211	424	7.87e-07	2.57e-09	33.9841	35.9875	0.082634	41.3891	44.5399
ENSG00000149485	FADS1	Fatty acid desaturase 1	Skin - Not Sun Exposed (Suprapubic)	206	445	0.0469887	0.00397983	2.53823	3.99242	0.653438	8.75287	14.4325
ENSG00000149485	FADS1	Fatty acid desaturase 1	Skin - Sun Exposed (Lower leg)	248	506	1.25e-08	9.51e-09	2.41948	3.04905	0.33366	3.42298	5.81576
ENSG00000134824	FADS2	Fatty acid desaturase 2	Adipose - Subcutaneous	233	481	1.01e-05	0.000474666	13.686	19.1217	0.48251	20.598	30.7579
ENSG00000134824	FADS2	Fatty acid desaturase 2	Adipose - Visceral (Omentum)	180	407	0.00678764	0.00112363	19.9576	18.6307	-0.0992527	29.6459	24.4648
ENSG00000134824	FADS2	Fatty acid desaturase 2	Breast - Mammary Tissue	178	336	6.2e-05	0.00207491	10.5845	13.5003	0.351044	16.0181	19.6265
ENSG00000134824	FADS2	Fatty acid desaturase 2	Muscle - Skeletal	266	552	0.00243518	0.000997966	2.74344	3.38393	0.302711	3.50231	4.14394
ENSG00000134824	FADS2	Fatty acid desaturase 2	Skin - Not Sun Exposed (Suprapubic)	206	445	0.0395686	0.035965	9.43329	30.2553	1.68135	97.2644	179.316
ENSG00000134824	FADS2	Fatty acid desaturase 2	Skin - Sun Exposed (Lower leg)	248	506	5.08e-08	0.000483919	8.56421	14.7032	0.779738	20.1839	54.7943
ENSG00000179639	FCER1A	Fc epsilon receptor Ia	Adipose - Subcutaneous	233	481	0.0281933	0.0031686	2.37514	3.9414	0.730696	5.08486	6.98684
ENSG00000179639	FCER1A	Fc epsilon receptor Ia	Adipose - Visceral (Omentum)	180	407	0.0191439	0.00101138	0.90256	1.33853	0.568555	1.80739	3.14695
ENSG00000179639	FCER1A	Fc epsilon receptor Ia	Artery - Aorta	164	308	0.001475	0.000639842	1.52	1.59519	0.0696615	2.68524	2.73423
ENSG00000179639	FCER1A	Fc epsilon receptor Ia	Artery - Tibial	220	471	0.0325325	0.0069857	2.49635	3.72986	0.579301	5.87527	8.12506
ENSG00000179639	FCER1A	Fc epsilon receptor Ia	Breast - Mammary Tissue	178	336	0.00022335	0.00165594	2.61308	1.51944	-0.782214	4.37102	3.12374
ENSG00000179639	FCER1A	Fc epsilon receptor Ia	Esophagus - Muscularis	193	368	1.33e-05	3.87e-06	2.08066	3.364	0.693136	3.23108	4.52542
ENSG00000179639	FCER1A	Fc epsilon receptor Ia	Nerve - Tibial	211	459	0.000328031	9.16e-06	2.22247	3.29206	0.566827	4.7054	6.02025
ENSG00000179639	FCER1A	Fc epsilon receptor Ia	Skin - Sun Exposed (Lower leg)	248	506	0.00963758	0.000543259	12.7449	15.6921	0.300118	15.3847	18.5411
ENSG00000179639	FCER1A	Fc epsilon receptor Ia	Whole Blood	259	539	0.000857717	3.53e-05	1.05084	2.68403	1.35286	4.44178	6.93422
ENSG00000158869	FCER1G	Fc epsilon receptor Ig	Adipose - Subcutaneous	233	481	0.00873083	0.00046082	90.7579	80.4364	-0.174175	109.613	101.285
ENSG00000158869	FCER1G	Fc epsilon receptor Ig	Skin - Sun Exposed (Lower leg)	248	506	0.0025495	0.00033608	17.4973	14.6808	-0.253193	20.9608	17.6896
ENSG00000158869	FCER1G	Fc epsilon receptor Ig	Thyroid	225	459	0.00699446	0.00137498	26.5197	22.0462	-0.266534	36.2507	28.6524
ENSG00000158869	FCER1G	Fc epsilon receptor Ig	Whole Blood	259	539	0.0201778	0.000346165	1860	1471.06	-0.338447	2184.74	1849.16
ENSG00000150337	FCGR1A	Fc gamma receptor Ia	Artery - Tibial	220	471	0.0469099	0.0285311	1.70489	1.86856	0.132248	2.53456	3.25616
ENSG00000150337	FCGR1A	Fc gamma receptor Ia	Brain - Hippocampus	65	190	0.0308667	0.00909423	2.84523	1.90287	-0.580372	4.65541	3.93112
ENSG00000150337	FCGR1A	Fc gamma receptor Ia	Heart - Atrial Appendage	143	318	0.00347679	0.000779014	0.463086	0.414984	-0.158224	0.786833	0.848474
ENSG00000150337	FCGR1A	Fc gamma receptor Ia	Whole Blood	259	539	0.000985805	3.34e-05	52.773	34.7992	-0.600746	69.3627	55.6038
ENSG00000143226	FCGR2A	Fc gamma receptor IIa	Adipose - Subcutaneous	233	481	0.0141456	0.00266088	12.1087	10.9474	-0.145456	15.0748	13.487
ENSG00000143226	FCGR2A	Fc gamma receptor IIa	Cells - Cultured fibroblasts	211	424	0.00259957	0.000148801	0.284117	0.229043	-0.310867	0.38175	0.312818
ENSG00000143226	FCGR2A	Fc gamma receptor IIa	Skin - Sun Exposed (Lower leg)	248	506	0.0350722	0.00884512	1.82812	1.60878	-0.184389	2.47612	2.04605
ENSG00000143226	FCGR2A	Fc gamma receptor IIa	Thyroid	225	459	0.00353404	0.00269112	5.36373	4.30717	-0.316496	6.62663	5.33474
ENSG00000072694	FCGR2B	Fc gamma receptor IIb	Adipose - Subcutaneous	233	481	0.011362	0.000217985	18.9038	15.5185	-0.284687	21.0145	19.003
ENSG00000072694	FCGR2B	Fc gamma receptor IIb	Artery - Aorta	164	308	0.000429181	2.9e-05	5.38077	4.62805	-0.217407	7.388	6.32127
ENSG00000072694	FCGR2B	Fc gamma receptor IIb	Muscle - Skeletal	266	552	0.033893	0.00119675	0.822993	0.657618	-0.323629	1.09758	0.941428
ENSG00000072694	FCGR2B	Fc gamma receptor IIb	Nerve - Tibial	211	459	3.48e-05	1.91e-07	8.19466	7.06968	-0.213039	10.479	8.58829
ENSG00000072694	FCGR2B	Fc gamma receptor IIb	Skin - Sun Exposed (Lower leg)	248	506	0.0013286	1.9e-05	3.92871	3.52205	-0.157638	4.73805	3.95254
ENSG00000072694	FCGR2B	Fc gamma receptor IIb	Whole Blood	259	539	3.1e-05	1.78e-07	13.5347	9.46976	-0.515263	15.9488	12.5325
ENSG00000203747	FCGR3A	Fc gamma receptor IIIa	Adipose - Subcutaneous	233	481	0.000261226	1.17e-05	20.4826	16.2899	-0.330421	31.3578	25.9027
ENSG00000203747	FCGR3A	Fc gamma receptor IIIa	Breast - Mammary Tissue	178	336	0.00204557	0.00117793	15.5501	11.1167	-0.484189	18.7644	15.0611
ENSG00000203747	FCGR3A	Fc gamma receptor IIIa	Cells - EBV-transformed lymphocytes	112	215	0.00737581	0.000346721	0.249913	0.179633	-0.476374	0.85654	0.848505
ENSG00000203747	FCGR3A	Fc gamma receptor IIIa	Colon - Sigmoid	151	268	0.0136985	0.000377564	7.97034	4.55637	-0.806756	11.7608	9.41818
ENSG00000203747	FCGR3A	Fc gamma receptor IIIa	Muscle - Skeletal	266	552	0.00208898	0.000139852	1.2088	0.925983	-0.384519	1.74304	1.39293
ENSG00000203747	FCGR3A	Fc gamma receptor IIIa	Nerve - Tibial	211	459	0.0488895	0.00264944	19.1159	15.2107	-0.329687	22.3229	18.5557
ENSG00000203747	FCGR3A	Fc gamma receptor IIIa	Thyroid	225	459	0.0309447	0.00141276	8.64207	6.75511	-0.355398	12.046	9.25833
ENSG00000162747	FCGR3B	Fc gamma receptor IIIb	Adipose - Visceral (Omentum)	180	407	0.0383352	0.00498441	5.66168	4.02411	-0.49256	12.0604	9.62471
ENSG00000162747	FCGR3B	Fc gamma receptor IIIb	Skin - Sun Exposed (Lower leg)	248	506	0.00434766	0.00399549	1.84465	1.21774	-0.599143	4.20032	2.99391
ENSG00000162747	FCGR3B	Fc gamma receptor IIIb	Thyroid	225	459	0.01585	0.00207907	1.11667	1.02326	-0.12603	2.18274	2.05203
ENSG00000104870	FCGRT	Fc gamma receptor and transporter	Adipose - Subcutaneous	233	481	0.00498279	0.000344164	216.141	225.093	0.0585484	225.929	232.205
ENSG00000104870	FCGRT	Fc gamma receptor and transporter	Artery - Tibial	220	471	0.0406772	0.00734529	83.3071	85.2712	0.0336191	88.2274	92.6218
ENSG00000104870	FCGRT	Fc gamma receptor and transporter	Breast - Mammary Tissue	178	336	3.18e-17	2.43e-14	178.042	194.781	0.129631	182.528	196.604
ENSG00000104870	FCGRT	Fc gamma receptor and transporter	Skin - Sun Exposed (Lower leg)	248	506	2.95e-09	2.21e-05	105.689	95.0212	-0.153505	112.684	100.896
ENSG00000160752	FDPS	Farnesyl diphosphate synthase	Breast - Mammary Tissue	178	336	1.74e-11	9.93e-10	60.5451	58.985	-0.0376633	62.4673	62.2614
ENSG00000160752	FDPS	Farnesyl diphosphate synthase	Cells - Cultured fibroblasts	211	424	0.00895226	0.00057602	101.266	102.579	0.0185926	97.4181	98.9308
ENSG00000160752	FDPS	Farnesyl diphosphate synthase	Skin - Not Sun Exposed (Suprapubic)	206	445	1.95e-06	1.17e-06	68.6415	75.3075	0.133714	75.2497	90.2238
ENSG00000160752	FDPS	Farnesyl diphosphate synthase	Skin - Sun Exposed (Lower leg)	248	506	9.25e-07	1.38e-07	71.9681	77.9428	0.115058	74.3161	80.6394
ENSG00000126266	FFAR1	Free fatty acid receptor 1	Whole Blood	259	539	1.96e-05	0.00227619	0.052727	0.054111	0.03738	0.0903436	0.116221
ENSG00000186188	FFAR4	Free fatty acid receptor 4	Adipose - Subcutaneous	233	481	3.16e-07	0.00170987	2.83961	1.89424	-0.584074	3.81828	2.74612
ENSG00000186188	FFAR4	Free fatty acid receptor 4	Nerve - Tibial	211	459	0.000343915	0.0247139	0.285626	0.2088	-0.452006	0.504157	0.396733
ENSG00000186188	FFAR4	Free fatty acid receptor 4	Whole Blood	259	539	0.0040177	0.0247906	0.061898	0.041191	-0.587564	0.115038	0.0926067
ENSG00000171560	FGA	Fibrinogen alpha chain	Artery - Aorta	164	308	4.63e-05	0.0011756	0.094772	0.063625	-0.574867	0.577181	0.633325
ENSG00000171560	FGA	Fibrinogen alpha chain	Esophagus - Gastroesophageal Junction	137	266	0.000612576	0.00981205	0.044788	0.0340245	-0.396538	0.454105	0.352499
ENSG00000171560	FGA	Fibrinogen alpha chain	Stomach	148	259	0.0378689	0.0443013	15.5458	9.66715	-0.685367	20.6087	19.4517
ENSG00000171564	FGB	Fibrinogen beta chain	Artery - Aorta	164	308	0.000271648	0.00860251	0.112363	0.0524435	-1.09933	0.479474	0.471227
ENSG00000171564	FGB	Fibrinogen beta chain	Esophagus - Gastroesophageal Junction	137	266	5.13e-08	1.48e-06	0.047888	0.049504	0.0478809	0.36538	0.291114
ENSG00000113578	FGF1	Fibroblast growth factor 1	Adipose - Subcutaneous	233	481	7.28e-19	8.08e-08	4.86113	3.66854	-0.406086	6.59119	5.15554
ENSG00000113578	FGF1	Fibroblast growth factor 1	Artery - Tibial	220	471	0.0112112	0.00110425	15.0727	21.484	0.51132	19.7846	26.0089
ENSG00000113578	FGF1	Fibroblast growth factor 1	Breast - Mammary Tissue	178	336	9.87e-45	0	8.19717	3.41011	-1.26531	10.904	4.65564
ENSG00000113578	FGF1	Fibroblast growth factor 1	Cells - Cultured fibroblasts	211	424	0.000135646	2.93e-06	7.74353	9.22514	0.252579	8.79996	10.3697
ENSG00000113578	FGF1	Fibroblast growth factor 1	Esophagus - Muscularis	193	368	0.039979	0.000599514	2.53995	2.46156	-0.0452272	3.11972	2.7216
ENSG00000113578	FGF1	Fibroblast growth factor 1	Muscle - Skeletal	266	552	0.0327785	0.0036992	0.750122	0.791917	0.078224	0.916841	1.01848
ENSG00000113578	FGF1	Fibroblast growth factor 1	Whole Blood	259	539	0.00409493	5.46e-05	0.051133	0.047844	-0.0959167	0.0863647	0.0899798
ENSG00000138685	FGF2	Fibroblast growth factor 2	Breast - Mammary Tissue	178	336	9.09e-16	4.91e-13	16.833	18.9752	0.172831	17.2933	19.9516
ENSG00000138685	FGF2	Fibroblast growth factor 2	Muscle - Skeletal	266	552	5.74e-08	2.56e-07	1.29547	0.995111	-0.380541	1.43427	1.2173
ENSG00000138685	FGF2	Fibroblast growth factor 2	Pituitary	84	228	9.43e-07	6.68e-07	3.41291	4.68459	0.456919	6.25053	7.49841
ENSG00000138685	FGF2	Fibroblast growth factor 2	Thyroid	225	459	0.00442985	0.000162143	5.41151	5.93732	0.133781	5.76656	6.56717
ENSG00000077782	FGFR1	Fibroblast growth factor receptor 1	Artery - Tibial	220	471	0.00406546	0.000245078	116.725	117.106	0.00469523	116.624	119.451
ENSG00000077782	FGFR1	Fibroblast growth factor receptor 1	Breast - Mammary Tissue	178	336	0.000403027	0.000263435	96.1538	78.3237	-0.295895	97.9537	82.4086
ENSG00000077782	FGFR1	Fibroblast growth factor receptor 1	Cells - Cultured fibroblasts	211	424	1.89e-09	5.27e-12	85.1274	74.3635	-0.19503	84.3747	75.4056
ENSG00000077782	FGFR1	Fibroblast growth factor receptor 1	Esophagus - Mucosa	215	399	0.0117635	0.000181237	16.2016	14.3775	-0.172323	19.4283	17.4928
ENSG00000077782	FGFR1	Fibroblast growth factor receptor 1	Nerve - Tibial	211	459	0.0426951	0.00437153	97.3462	99.6178	0.0332789	99.6919	101.248
ENSG00000077782	FGFR1	Fibroblast growth factor receptor 1	Skin - Not Sun Exposed (Suprapubic)	206	445	0.000218331	8.54e-06	28.3708	23.7295	-0.257723	30.01	27.0644
ENSG00000077782	FGFR1	Fibroblast growth factor receptor 1	Skin - Sun Exposed (Lower leg)	248	506	2e-10	7.82e-12	32.3305	28.2622	-0.194022	36.7667	31.504
ENSG00000077782	FGFR1	Fibroblast growth factor receptor 1	Thyroid	225	459	2.83e-06	2.87e-07	35.5868	41.6636	0.227445	39.3699	44.7137
ENSG00000066468	FGFR2	Fibroblast growth factor receptor 2	Breast - Mammary Tissue	178	336	1.26e-19	1.01e-13	10.0899	3.43948	-1.55264	10.2334	6.36458
ENSG00000068078	FGFR3	Fibroblast growth factor receptor 3	Adipose - Subcutaneous	233	481	0.00782687	0.00507801	1.53891	1.41761	-0.118448	1.95853	1.84044
ENSG00000068078	FGFR3	Fibroblast growth factor receptor 3	Artery - Aorta	164	308	0.0149847	0.00504597	1.39899	1.08199	-0.370698	1.61613	1.27579
ENSG00000068078	FGFR3	Fibroblast growth factor receptor 3	Artery - Tibial	220	471	1.08e-09	0.00454081	2.68442	1.9778	-0.440714	3.28297	2.61674
ENSG00000068078	FGFR3	Fibroblast growth factor receptor 3	Breast - Mammary Tissue	178	336	5.99e-27	1.74e-19	2.1415	3.35065	0.645817	2.82566	10.1076
ENSG00000068078	FGFR3	Fibroblast growth factor receptor 3	Pituitary	84	228	0.00281174	0.00470117	16.8786	27.9988	0.73017	23.2095	36.0294
ENSG00000068078	FGFR3	Fibroblast growth factor receptor 3	Stomach	148	259	1.55e-05	0.00454086	9.86435	6.52292	-0.596705	10.4377	7.14239
ENSG00000160867	FGFR4	Fibroblast growth factor receptor 4	Skin - Sun Exposed (Lower leg)	248	506	6.88e-07	0.000133348	2.11116	2.58101	0.289906	2.40403	2.9691
ENSG00000171557	FGG	Fibrinogen gamma chain	Adipose - Visceral (Omentum)	180	407	0.0426796	0.004696	0.148719	0.159162	0.0979118	0.982313	2.60554
ENSG00000171557	FGG	Fibrinogen gamma chain	Artery - Aorta	164	308	2.4e-06	1.34e-06	0.231983	0.132188	-0.81143	0.700237	0.676239
ENSG00000171557	FGG	Fibrinogen gamma chain	Cells - Cultured fibroblasts	211	424	0.0485168	0.00339812	0.016499	0.037894	1.19959	0.313359	0.251225
ENSG00000171557	FGG	Fibrinogen gamma chain	Esophagus - Gastroesophageal Junction	137	266	0.0357294	0.00105368	0.098381	0.068326	-0.525945	0.559194	0.407401
ENSG00000171557	FGG	Fibrinogen gamma chain	Heart - Left Ventricle	143	308	0.000132252	0.000446026	0.049458	0.0283225	-0.804255	0.273119	0.213058
ENSG00000171557	FGG	Fibrinogen gamma chain	Skin - Not Sun Exposed (Suprapubic)	206	445	0.0389454	0.00271972	0.0526645	0.052741	0.00209413	0.437451	0.741878
ENSG00000088832	FKBP1A	FKBP prolyl isomerase 1A	Breast - Mammary Tissue	178	336	2.68e-40	5.52e-48	92.2532	111.511	0.273522	99.6184	123.921
ENSG00000102755	FLT1	Fms related receptor tyrosine kinase 1	Adipose - Subcutaneous	233	481	0.0446181	0.00558107	29.3288	28.5877	-0.0369235	41.3431	38.3599
ENSG00000102755	FLT1	Fms related receptor tyrosine kinase 1	Brain - Putamen (basal ganglia)	61	193	0.0145079	0.00199932	13.3826	9.85658	-0.441199	14.6221	10.933
ENSG00000102755	FLT1	Fms related receptor tyrosine kinase 1	Breast - Mammary Tissue	178	336	1.94e-10	8.93e-08	21.2296	29.6171	0.48035	26.0811	38.1978
ENSG00000102755	FLT1	Fms related receptor tyrosine kinase 1	Cells - Cultured fibroblasts	211	424	0.0296422	0.00858554	3.06158	2.49205	-0.296943	3.81286	2.99785
ENSG00000122025	FLT3	Fms related receptor tyrosine kinase 3	Adipose - Visceral (Omentum)	180	407	0.00378367	0.000829257	0.454346	0.352915	-0.364471	0.748638	0.684474
ENSG00000122025	FLT3	Fms related receptor tyrosine kinase 3	Artery - Aorta	164	308	0.044054	0.00467839	0.328634	0.256236	-0.359004	0.5118	0.464918
ENSG00000122025	FLT3	Fms related receptor tyrosine kinase 3	Breast - Mammary Tissue	178	336	1.11e-05	0.000390622	0.558286	0.306299	-0.866064	0.718142	0.454906
ENSG00000122025	FLT3	Fms related receptor tyrosine kinase 3	Muscle - Skeletal	266	552	0.00823039	0.000841495	0.047941	0.0342965	-0.483199	0.0608573	0.0521938
ENSG00000037280	FLT4	Fms related receptor tyrosine kinase 4	Adipose - Visceral (Omentum)	180	407	0.0353988	0.000900976	28.1554	29.4743	0.0660459	33.0367	33.9553
ENSG00000037280	FLT4	Fms related receptor tyrosine kinase 4	Breast - Mammary Tissue	178	336	0.00065828	0.00600056	27.8834	30.193	0.114805	30.2688	32.6863
ENSG00000037280	FLT4	Fms related receptor tyrosine kinase 4	Esophagus - Gastroesophageal Junction	137	266	0.0340442	0.0015373	10.1151	10.4332	0.0446711	12.4303	12.3156
ENSG00000037280	FLT4	Fms related receptor tyrosine kinase 4	Skin - Not Sun Exposed (Suprapubic)	206	445	0.00646055	0.000983967	6.80723	5.16649	-0.397883	8.18547	6.54633
ENSG00000037280	FLT4	Fms related receptor tyrosine kinase 4	Skin - Sun Exposed (Lower leg)	248	506	1.23e-08	4.45e-08	8.32543	6.44407	-0.369554	9.675	8.00811
ENSG00000115414	FN1	Fibronectin 1	Artery - Aorta	164	308	1.41e-05	8.56e-08	3636.32	4120.9	0.180482	4178.96	4552.74
ENSG00000115414	FN1	Fibronectin 1	Artery - Tibial	220	471	1.74e-06	1.03e-08	2002.25	2397.44	0.259873	2287.29	2861.27
ENSG00000115414	FN1	Fibronectin 1	Breast - Mammary Tissue	178	336	3.38e-13	6.04e-11	84.0464	97.5764	0.215346	96.9836	132.183
ENSG00000115414	FN1	Fibronectin 1	Cells - Cultured fibroblasts	211	424	0.0039127	9.77e-05	20523.3	21781.2	0.0858174	20797.7	23076.4
ENSG00000115414	FN1	Fibronectin 1	Liver	78	184	0.0306058	0.000519958	234.789	229.271	-0.0343109	275.923	274.647
ENSG00000115414	FN1	Fibronectin 1	Skin - Not Sun Exposed (Suprapubic)	206	445	0.00264951	0.00028364	42.1343	38.465	-0.131447	53.0281	46.729
ENSG00000168522	FNTA	Farnesyltransferase, CAAX box, alpha	Breast - Mammary Tissue	178	336	5.27e-31	3.23e-32	32.771	32.824	0.00233136	32.7434	32.8802
ENSG00000257365	FNTB	Farnesyltransferase, CAAX box, beta	Adipose - Subcutaneous	233	481	5.43e-06	1.07e-06	11.5534	11.175	-0.0480426	11.6945	11.3232
ENSG00000257365	FNTB	Farnesyltransferase, CAAX box, beta	Pituitary	84	228	0.00868551	0.00122157	19.9932	18.638	-0.101262	20.1303	18.3866
ENSG00000086205	FOLH1	Folate hydrolase 1	Breast - Mammary Tissue	178	336	1.13e-23	1.11e-16	2.48828	0.773743	-1.68523	3.18102	1.30227
ENSG00000110195	FOLR1	Folate receptor alpha	Breast - Mammary Tissue	178	336	4.15e-109	2.22e-16	19.3222	0.161147	-6.90573	24.1399	2.63983
ENSG00000136877	FPGS	Folylpolyglutamate synthase	Breast - Mammary Tissue	178	336	3.99e-30	5.05e-31	45.3778	44.7007	-0.0216909	46.0094	47.1185
ENSG00000111816	FRK	Fyn related Src family tyrosine kinase	Pituitary	84	228	2.73e-12	6.61e-10	1.08604	0.80099	-0.439221	1.1254	0.885757
ENSG00000170820	FSHR	Follicle stimulating hormone receptor	Breast - Mammary Tissue	178	336	1.56e-05	4.53e-05	0	0		0.00917918	0.00866037
ENSG00000167996	FTH1	Ferritin heavy chain 1	Breast - Mammary Tissue	178	336	2.65e-05	0.000583706	1119.19	1124.35	0.00662978	1298.75	1292.86
ENSG00000087086	FTL	Ferritin light chain	Adipose - Subcutaneous	233	481	0.0404365	0.00250914	10750.6	10271.3	-0.0657984	11620	11505.5
ENSG00000087086	FTL	Ferritin light chain	Artery - Tibial	220	471	9.86e-11	1.49e-13	6016.85	6336.71	0.0747244	6356.46	6989.01
ENSG00000087086	FTL	Ferritin light chain	Breast - Mammary Tissue	178	336	3.81e-44	6.13e-47	4872.96	6425.77	0.399072	5345.55	7494.56
ENSG00000087086	FTL	Ferritin light chain	Cells - Cultured fibroblasts	211	424	5.4e-05	6.21e-07	11783.8	12314.7	0.0635766	13433.8	13491.1
ENSG00000087086	FTL	Ferritin light chain	Skin - Sun Exposed (Lower leg)	248	506	2.86e-07	6.58e-09	2355.3	1991.63	-0.241964	2577.11	2201.81
ENSG00000087086	FTL	Ferritin light chain	Whole Blood	259	539	0.00668347	9.64e-05	14824.5	15600.9	0.0736458	15952.1	16446.1
ENSG00000137731	FXYD2	FXYD domain containing ion transport regulator 2	Breast - Mammary Tissue	178	336	0.000594457	0.0224125	0.697925	0.52597	-0.408093	0.806908	0.591816
ENSG00000171298	GAA	Alpha glucosidase	Breast - Mammary Tissue	178	336	0.00201042	0.00531176	56.5698	42.4346	-0.414789	56.6659	48.185
ENSG00000204681	GABBR1	Gamma-aminobutyric acid type B receptor subunit 1	Breast - Mammary Tissue	178	336	6.42e-11	3.64e-08	71.7417	49.445	-0.536986	73.4334	57.9597
ENSG00000022355	GABRA1	Gamma-aminobutyric acid type A receptor subunit alpha1	Breast - Mammary Tissue	178	336	6.96e-08	4.78e-08	0	0		0.018067	0.0123204
ENSG00000151834	GABRA2	Gamma-aminobutyric acid type A receptor subunit alpha2	Breast - Mammary Tissue	178	336	3.5e-27	8.06e-29	0.224422	0.645198	1.52352	0.383628	0.86382
ENSG00000011677	GABRA3	Gamma-aminobutyric acid type A receptor subunit alpha3	Breast - Mammary Tissue	178	336	3.11e-11	4e-10	0	0		0.0104706	0.0107933
ENSG00000109158	GABRA4	Gamma-aminobutyric acid type A receptor subunit alpha4	Breast - Mammary Tissue	178	336	2.59e-05	0.0137943	0.01033	0.0061775	-0.741745	0.0316971	0.0194878
ENSG00000186297	GABRA5	Gamma-aminobutyric acid type A receptor subunit alpha5	Breast - Mammary Tissue	178	336	0.000413919	0.0132287	0	0		0.0221039	0.0185757
ENSG00000145863	GABRA6	Gamma-aminobutyric acid type A receptor subunit alpha6	Breast - Mammary Tissue	178	336	4.24e-08	1.62e-06	0	0		0.0110067	0.0142584
ENSG00000145864	GABRB2	Gamma-aminobutyric acid type A receptor subunit beta2	Artery - Tibial	220	471	0.00081981	6.71e-05	0.098304	0.118668	0.271609	0.152928	0.170183
ENSG00000145864	GABRB2	Gamma-aminobutyric acid type A receptor subunit beta2	Breast - Mammary Tissue	178	336	1.09e-10	9.8e-08	0.153217	0.190658	0.315411	0.218262	0.285146
ENSG00000145864	GABRB2	Gamma-aminobutyric acid type A receptor subunit beta2	Cells - EBV-transformed lymphocytes	112	215	0.0396792	0.00536523	0.060211	0.126299	1.06874	0.232197	0.5577
ENSG00000145864	GABRB2	Gamma-aminobutyric acid type A receptor subunit beta2	Esophagus - Gastroesophageal Junction	137	266	0.0343912	0.00426057	0.173846	0.138925	-0.323504	0.36011	0.304333
ENSG00000145864	GABRB2	Gamma-aminobutyric acid type A receptor subunit beta2	Nerve - Tibial	211	459	0.00750591	0.000424678	0.12338	0.14603	0.243156	0.154516	0.187807
ENSG00000145864	GABRB2	Gamma-aminobutyric acid type A receptor subunit beta2	Skin - Sun Exposed (Lower leg)	248	506	2.17e-07	2.95e-09	0.082206	0.060607	-0.439759	0.108209	0.082827
ENSG00000145864	GABRB2	Gamma-aminobutyric acid type A receptor subunit beta2	Stomach	148	259	0.0336037	0.00192805	0.161618	0.126922	-0.34865	0.201938	0.183742
ENSG00000145864	GABRB2	Gamma-aminobutyric acid type A receptor subunit beta2	Thyroid	225	459	0.0436128	0.00291134	0.115139	0.126817	0.139372	0.224139	0.205356
ENSG00000166206	GABRB3	Gamma-aminobutyric acid type A receptor subunit beta3	Artery - Tibial	220	471	0.000649435	4.51e-05	0.32274	0.239172	-0.432326	0.36222	0.294781
ENSG00000166206	GABRB3	Gamma-aminobutyric acid type A receptor subunit beta3	Breast - Mammary Tissue	178	336	4.85e-07	9.32e-07	0.34823	0.235939	-0.561625	0.421737	0.276241
ENSG00000166206	GABRB3	Gamma-aminobutyric acid type A receptor subunit beta3	Esophagus - Muscularis	193	368	0.0251249	0.000664598	1.05609	0.854591	-0.305428	1.14033	0.945127
ENSG00000166206	GABRB3	Gamma-aminobutyric acid type A receptor subunit beta3	Heart - Atrial Appendage	143	318	0.0302699	0.00217646	2.86702	2.03206	-0.496613	3.25426	2.47815
ENSG00000166206	GABRB3	Gamma-aminobutyric acid type A receptor subunit beta3	Muscle - Skeletal	266	552	0.00439045	0.000168944	0.050672	0.0397995	-0.348438	0.0729497	0.0571158
ENSG00000166206	GABRB3	Gamma-aminobutyric acid type A receptor subunit beta3	Nerve - Tibial	211	459	0.000496629	7.24e-06	1.00234	0.886287	-0.177526	1.06173	1.03537
ENSG00000187730	GABRD	Gamma-aminobutyric acid type A receptor subunit delta	Breast - Mammary Tissue	178	336	5.35e-10	0.000328415	0.610766	0.873736	0.516576	0.680301	1.04726
ENSG00000102287	GABRE	Gamma-aminobutyric acid type A receptor subunit epsilon	Artery - Tibial	220	471	0.0158609	0.00186664	35.9378	31.5396	-0.188336	35.9736	33.77
ENSG00000102287	GABRE	Gamma-aminobutyric acid type A receptor subunit epsilon	Breast - Mammary Tissue	178	336	2.03e-05	0.000155638	54.9028	57.6613	0.0707236	73.5533	83.4842
ENSG00000102287	GABRE	Gamma-aminobutyric acid type A receptor subunit epsilon	Cells - Cultured fibroblasts	211	424	0.00109464	0.000292104	17.2972	20.5241	0.24678	18.7439	22.5609
ENSG00000102287	GABRE	Gamma-aminobutyric acid type A receptor subunit epsilon	Colon - Transverse	172	307	0.000713007	4.56e-05	15.4144	14.1567	-0.122794	17.1249	15.818
ENSG00000102287	GABRE	Gamma-aminobutyric acid type A receptor subunit epsilon	Skin - Not Sun Exposed (Suprapubic)	206	445	6.53e-05	1.2e-06	59.6683	48.5075	-0.298757	63.6666	53.6227
ENSG00000163285	GABRG1	Gamma-aminobutyric acid type A receptor subunit gamma1	Breast - Mammary Tissue	178	336	1.86e-06	0.0169318	0.040382	0.066523	0.720141	0.0767543	0.114312
ENSG00000113327	GABRG2	Gamma-aminobutyric acid type A receptor subunit gamma2	Breast - Mammary Tissue	178	336	2.57e-17	3.87e-18	0	0		0.00641647	0.00523414
ENSG00000182256	GABRG3	Gamma-aminobutyric acid type A receptor subunit gamma3	Breast - Mammary Tissue	178	336	1.29e-05	0.000220801	0.0296115	0.0125865	-1.23428	0.0636739	0.135544
ENSG00000094755	GABRP	Gamma-aminobutyric acid type A receptor subunit pi	Breast - Mammary Tissue	178	336	1.54e-68	0	127.755	0.814117	-7.29393	140.626	22.1694
ENSG00000268089	GABRQ	Gamma-aminobutyric acid type A receptor subunit theta	Adipose - Visceral (Omentum)	180	407	0.000744482	0.0050085	0.017926	0.013849	-0.372272	0.0393331	0.0274375
ENSG00000268089	GABRQ	Gamma-aminobutyric acid type A receptor subunit theta	Breast - Mammary Tissue	178	336	1.57e-12	2.42e-12	0.0066985	0.01159	0.790971	0.0154013	0.0243768
ENSG00000268089	GABRQ	Gamma-aminobutyric acid type A receptor subunit theta	Minor Salivary Gland	52	129	0.000745703	0.00528482	0.0556995	0.031274	-0.832701	0.205851	0.118164
ENSG00000268089	GABRQ	Gamma-aminobutyric acid type A receptor subunit theta	Thyroid	225	459	0.0064516	0.00577812	0.044264	0.072521	0.712265	0.0741837	0.118729
ENSG00000130005	GAMT	Guanidinoacetate N-methyltransferase	Adipose - Subcutaneous	233	481	1.81e-14	2.34e-15	8.7868	11.7081	0.414097	9.81667	12.6318
ENSG00000130005	GAMT	Guanidinoacetate N-methyltransferase	Artery - Aorta	164	308	8.01e-05	7.23e-07	23.2556	26.7354	0.201173	26.2779	29.23
ENSG00000130005	GAMT	Guanidinoacetate N-methyltransferase	Artery - Tibial	220	471	1.75e-17	2.15e-19	12.4809	16.2352	0.379409	14.2336	17.5126
ENSG00000130005	GAMT	Guanidinoacetate N-methyltransferase	Breast - Mammary Tissue	178	336	1.85e-06	4.07e-06	12.909	12.897	-0.00134173	14.9359	14.8923
ENSG00000130005	GAMT	Guanidinoacetate N-methyltransferase	Cells - Cultured fibroblasts	211	424	1.1e-07	5.73e-10	24.6997	27.4697	0.153345	24.2314	26.2266
ENSG00000130005	GAMT	Guanidinoacetate N-methyltransferase	Muscle - Skeletal	266	552	5.76e-07	2.93e-09	216.163	266.298	0.300919	260.07	288.944
ENSG00000130005	GAMT	Guanidinoacetate N-methyltransferase	Pancreas	139	223	0.00796023	3.64e-05	59.7857	60.0062	0.00531112	60.1464	62.7132
ENSG00000130005	GAMT	Guanidinoacetate N-methyltransferase	Skin - Not Sun Exposed (Suprapubic)	206	445	0.0251158	0.00081693	22.0103	26.5496	0.270508	24.0738	27.1361
ENSG00000130005	GAMT	Guanidinoacetate N-methyltransferase	Skin - Sun Exposed (Lower leg)	248	506	0.000271148	6.84e-06	18.3763	21.8124	0.247306	19.9792	22.9798
ENSG00000130005	GAMT	Guanidinoacetate N-methyltransferase	Thyroid	225	459	0.00944212	0.000164213	21.0964	25.0843	0.249788	23.2721	27.3421
ENSG00000089597	GANAB	Glucosidase II alpha subunit	Breast - Mammary Tissue	178	336	7.86e-09	3.26e-07	173.542	149.131	-0.218701	169.101	152.285
ENSG00000111640	GAPDH	Glyceraldehyde-3-phosphate dehydrogenase	Artery - Aorta	164	308	8.5e-06	2.23e-07	2691.76	2894.62	0.104822	2856.15	3125.41
ENSG00000111640	GAPDH	Glyceraldehyde-3-phosphate dehydrogenase	Breast - Mammary Tissue	178	336	1.99e-05	8.8e-05	1050.7	951.034	-0.14379	1085.82	1042.06
ENSG00000111640	GAPDH	Glyceraldehyde-3-phosphate dehydrogenase	Muscle - Skeletal	266	552	8.52e-07	1.2e-07	7167.71	8308.17	0.213019	7440.21	8684.7
ENSG00000111640	GAPDH	Glyceraldehyde-3-phosphate dehydrogenase	Thyroid	225	459	0.00589426	0.000258558	1056.42	1181.51	0.161448	1118	1229.95
ENSG00000159131	GART	Phosphoribosylglycinamide formyltransferase, phosphoribosylglycinamide synthetase, phosphoribosylaminoimidazole synthetase	Breast - Mammary Tissue	178	336	5.64e-21	1.87e-21	24.1812	24.0997	-0.00487663	24.5742	24.9898
ENSG00000215644	GCGR	Glucagon receptor	Breast - Mammary Tissue	178	336	5.1e-18	2.1e-16	0.10985	0.214921	0.968278	0.212043	0.559815
ENSG00000215644	GCGR	Glucagon receptor	Liver	78	184	0.0027335	2.9e-05	126.463	111.886	-0.17668	128.569	109.961
ENSG00000215644	GCGR	Glucagon receptor	Lung	190	414	0.0142805	0.000147125	0.162399	0.141747	-0.19622	0.253277	0.197334
ENSG00000215644	GCGR	Glucagon receptor	Muscle - Skeletal	266	552	0.0132852	0.000973909	0.031789	0.0304625	-0.0614933	0.094976	0.100273
ENSG00000215644	GCGR	Glucagon receptor	Skin - Not Sun Exposed (Suprapubic)	206	445	7.18e-06	2e-05	1.85447	2.47201	0.414678	2.22702	2.91534
ENSG00000215644	GCGR	Glucagon receptor	Skin - Sun Exposed (Lower leg)	248	506	2.2e-07	2.81e-07	1.30167	1.67067	0.360063	1.473	1.93731
ENSG00000115486	GGCX	Gamma-glutamyl carboxylase	Breast - Mammary Tissue	178	336	1.03e-09	1.18e-07	13.0242	11.9656	-0.122308	13.1123	12.3422
ENSG00000152904	GGPS1	Geranylgeranyl diphosphate synthase 1	Breast - Mammary Tissue	178	336	2.86e-19	6.02e-18	17.5679	17.5067	-0.00503871	17.7591	17.975
ENSG00000112964	GHR	Growth hormone receptor	Artery - Tibial	220	471	7.65e-05	1e-06	9.28368	9.0917	-0.0301467	9.94698	9.84607
ENSG00000112964	GHR	Growth hormone receptor	Breast - Mammary Tissue	178	336	2.48e-35	5.34e-38	20.0034	31.2578	0.643971	29.0666	41.8821
ENSG00000112964	GHR	Growth hormone receptor	Cells - Cultured fibroblasts	211	424	1.06e-08	2.74e-10	5.33423	6.7353	0.336462	6.70829	8.19329
ENSG00000112964	GHR	Growth hormone receptor	Cells - EBV-transformed lymphocytes	112	215	0.00320273	1.13e-05	0.056144	0.062484	0.154355	0.340744	0.495555
ENSG00000112964	GHR	Growth hormone receptor	Esophagus - Gastroesophageal Junction	137	266	8.06e-05	1.57e-07	6.53107	7.06227	0.112814	7.11255	7.75615
ENSG00000112964	GHR	Growth hormone receptor	Esophagus - Muscularis	193	368	5.33e-11	3.34e-14	4.66537	5.01809	0.105148	4.9958	5.56872
ENSG00000112964	GHR	Growth hormone receptor	Nerve - Tibial	211	459	0.000541373	3.01e-06	13.6403	13.8807	0.025205	15.0844	15.4742
ENSG00000112964	GHR	Growth hormone receptor	Pituitary	84	228	0.0322905	0.00211672	1.35918	1.48411	0.126867	1.60395	1.8683
ENSG00000112964	GHR	Growth hormone receptor	Skin - Sun Exposed (Lower leg)	248	506	3.21e-08	7.66e-10	6.69164	5.48462	-0.286968	8.48789	6.63791
ENSG00000112964	GHR	Growth hormone receptor	Thyroid	225	459	0.00143593	1.65e-05	7.18583	7.54322	0.0700257	7.34708	8.1984
ENSG00000106128	GHRHR	Growth hormone releasing hormone receptor	Breast - Mammary Tissue	178	336	1.12e-05	0.000207524	0.021759	0.0225065	0.0487295	0.0365624	0.0348843
ENSG00000159224	GIP	Gastric inhibitory polypeptide	Breast - Mammary Tissue	178	336	2.92e-11	6.56e-12	0	0		0.00426858	0.00460146
ENSG00000112164	GLP1R	Glucagon like peptide 1 receptor	Breast - Mammary Tissue	178	336	3.14e-20	2e-15	0.465411	0.134264	-1.79343	0.666636	0.239874
ENSG00000065325	GLP2R	Glucagon like peptide 2 receptor	Adipose - Subcutaneous	233	481	1.55e-12	7.05e-06	1.62568	1.12538	-0.530631	1.7772	1.32081
ENSG00000065325	GLP2R	Glucagon like peptide 2 receptor	Artery - Tibial	220	471	0.0085555	0.000704082	0.157393	0.173605	0.141433	0.200744	0.209622
ENSG00000065325	GLP2R	Glucagon like peptide 2 receptor	Breast - Mammary Tissue	178	336	6.46e-34	1.85e-32	0.544744	1.15986	1.0903	0.750811	1.32756
ENSG00000065325	GLP2R	Glucagon like peptide 2 receptor	Esophagus - Mucosa	215	399	0.000228358	7.71e-06	0.12698	0.167328	0.398078	0.276419	0.268999
ENSG00000065325	GLP2R	Glucagon like peptide 2 receptor	Esophagus - Muscularis	193	368	0.0348172	0.00149084	6.92262	8.00584	0.209735	7.9702	8.82012
ENSG00000065325	GLP2R	Glucagon like peptide 2 receptor	Thyroid	225	459	0.01625	0.000468054	0.176585	0.222105	0.330879	0.289144	0.417053
ENSG00000145888	GLRA1	Glycine receptor alpha 1	Breast - Mammary Tissue	178	336	2.08e-06	3.2e-06	0.018248	0.018098	-0.0119081	0.0309937	0.026833
ENSG00000145451	GLRA3	Glycine receptor alpha 3	Breast - Mammary Tissue	178	336	1.99e-25	3.62e-25	0.109578	0.045468	-1.26903	1.35043	4.22848
ENSG00000109163	GNRHR	Gonadotropin releasing hormone receptor	Pituitary	84	228	1.41e-11	2.12e-11	31.3811	15.1475	-1.05082	45.5994	21.3092
ENSG00000155511	GRIA1	Glutamate ionotropic receptor AMPA type subunit 1	Adipose - Visceral (Omentum)	180	407	0.00675165	0.000498684	1.2086	1.25261	0.0516064	2.0325	1.92742
ENSG00000155511	GRIA1	Glutamate ionotropic receptor AMPA type subunit 1	Artery - Tibial	220	471	0.00663109	0.00128538	1.26337	1.4991	0.246819	1.89123	2.28724
ENSG00000155511	GRIA1	Glutamate ionotropic receptor AMPA type subunit 1	Breast - Mammary Tissue	178	336	2.89e-17	1.72e-13	0.769011	0.297432	-1.37044	1.18693	0.536234
ENSG00000155511	GRIA1	Glutamate ionotropic receptor AMPA type subunit 1	Cells - Cultured fibroblasts	211	424	0.0326665	0.00515457	7.26469	9.20122	0.340924	12.8024	15.3764
ENSG00000155511	GRIA1	Glutamate ionotropic receptor AMPA type subunit 1	Esophagus - Muscularis	193	368	0.000171721	8.44e-06	0.629024	0.601547	-0.0644376	0.952787	0.848155
ENSG00000155511	GRIA1	Glutamate ionotropic receptor AMPA type subunit 1	Pituitary	84	228	2.97e-08	6.95e-06	1.11749	1.95795	0.809085	1.51784	2.47521
ENSG00000171189	GRIK1	Glutamate ionotropic receptor kainate type subunit 1	Artery - Aorta	164	308	0.00161507	0.000181026	0.112035	0.1227	0.131173	0.153675	0.188673
ENSG00000171189	GRIK1	Glutamate ionotropic receptor kainate type subunit 1	Breast - Mammary Tissue	178	336	0.000759843	0.0389049	0.486731	0.33733	-0.528963	0.881096	1.3421
ENSG00000171189	GRIK1	Glutamate ionotropic receptor kainate type subunit 1	Nerve - Tibial	211	459	0.000272692	0.000207844	0.607881	0.399679	-0.604947	1.05243	0.76058
ENSG00000171189	GRIK1	Glutamate ionotropic receptor kainate type subunit 1	Skin - Sun Exposed (Lower leg)	248	506	0.00446632	0.00124267	0.549364	0.490543	-0.163383	0.629107	0.553227
ENSG00000164418	GRIK2	Glutamate ionotropic receptor kainate type subunit 2	Adipose - Subcutaneous	233	481	4.58e-07	0.000211117	0.108456	0.179094	0.723607	0.161807	0.260158
ENSG00000164418	GRIK2	Glutamate ionotropic receptor kainate type subunit 2	Breast - Mammary Tissue	178	336	4.17e-13	3.31e-11	0.115453	0.151655	0.393487	0.143535	0.237945
ENSG00000164418	GRIK2	Glutamate ionotropic receptor kainate type subunit 2	Cells - Cultured fibroblasts	211	424	0.0204568	0.00290356	0.15673	0.221113	0.496506	0.264043	0.335588
ENSG00000164418	GRIK2	Glutamate ionotropic receptor kainate type subunit 2	Muscle - Skeletal	266	552	4.12e-05	0.000480791	0.218412	0.334085	0.613166	0.539475	0.751392
ENSG00000149403	GRIK4	Glutamate ionotropic receptor kainate type subunit 4	Breast - Mammary Tissue	178	336	1.72e-21	6.42e-17	0.140229	0.1549	0.143552	0.205312	1.30076
ENSG00000105737	GRIK5	Glutamate ionotropic receptor kainate type subunit 5	Adipose - Subcutaneous	233	481	2.97e-05	0.000251068	0.905656	1.61632	0.835678	1.50112	2.16901
ENSG00000105737	GRIK5	Glutamate ionotropic receptor kainate type subunit 5	Artery - Tibial	220	471	0.000372688	6.67e-05	18.3818	17.4774	-0.0727875	18.1981	17.4133
ENSG00000105737	GRIK5	Glutamate ionotropic receptor kainate type subunit 5	Heart - Left Ventricle	143	308	0.0327103	0.0399058	0.903225	1.06184	0.233402	1.07444	1.2681
ENSG00000105737	GRIK5	Glutamate ionotropic receptor kainate type subunit 5	Skin - Not Sun Exposed (Suprapubic)	206	445	0.0330307	0.00647274	1.5577	1.4316	-0.121789	1.66377	1.52178
ENSG00000105737	GRIK5	Glutamate ionotropic receptor kainate type subunit 5	Stomach	148	259	0.0162011	0.00117152	2.24968	2.35063	0.0633277	7.24795	8.54582
ENSG00000176884	GRIN1	Glutamate ionotropic receptor NMDA type subunit 1	Breast - Mammary Tissue	178	336	6.79e-21	2.22e-16	1.4048	0.149171	-3.23533	1.54414	1.26432
ENSG00000273079	GRIN2B	Glutamate ionotropic receptor NMDA type subunit 2B	Adipose - Subcutaneous	233	481	1.24e-08	0.0022276	0.047957	0.033644	-0.511392	0.0761342	0.0525713
ENSG00000161509	GRIN2C	Glutamate ionotropic receptor NMDA type subunit 2C	Skin - Not Sun Exposed (Suprapubic)	206	445	2.86e-05	1.05e-05	0.539957	0.502182	-0.104634	0.577924	0.528812
ENSG00000105464	GRIN2D	Glutamate ionotropic receptor NMDA type subunit 2D	Breast - Mammary Tissue	178	336	2.06e-19	5.13e-15	0.734959	0.871008	0.24502	0.811038	1.03139
ENSG00000105464	GRIN2D	Glutamate ionotropic receptor NMDA type subunit 2D	Lung	190	414	0.00376492	0.00609559	0.650053	0.696439	0.0994396	0.698352	0.825073
ENSG00000105464	GRIN2D	Glutamate ionotropic receptor NMDA type subunit 2D	Nerve - Tibial	211	459	0.00059223	0.00606747	1.29556	1.52984	0.239805	1.37873	1.62942
ENSG00000198785	GRIN3A	Glutamate ionotropic receptor NMDA type subunit 3A	Nerve - Tibial	211	459	0.0192718	0.0249521	0.276594	0.272583	-0.0210743	0.350092	0.332822
ENSG00000198785	GRIN3A	Glutamate ionotropic receptor NMDA type subunit 3A	Skin - Sun Exposed (Lower leg)	248	506	0.0002702	0.00337763	0.312349	0.297005	-0.0726717	0.379789	0.335356
ENSG00000168959	GRM5	Glutamate metabotropic receptor 5	Breast - Mammary Tissue	178	336	6.24e-16	1.78e-11	0	0		0.00999206	0.0158012
ENSG00000104687	GSR	Glutathione-disulfide reductase	Breast - Mammary Tissue	178	336	0.0267151	0.0422867	20.0939	17.1693	-0.22693	20.6275	17.5766
ENSG00000104687	GSR	Glutathione-disulfide reductase	Cells - Cultured fibroblasts	211	424	0.00366832	0.000355073	64.3167	61.1069	-0.0738581	65.0298	61.6646
ENSG00000104687	GSR	Glutathione-disulfide reductase	Pancreas	139	223	0.0168735	0.000896074	14.4597	14.7997	0.0335303	15.1089	15.3327
ENSG00000104687	GSR	Glutathione-disulfide reductase	Stomach	148	259	0.0137627	0.00175933	41.7512	36.2698	-0.203047	46.2559	40.454
ENSG00000100983	GSS	Glutathione synthetase	Artery - Tibial	220	471	0.0116728	0.00274476	10.1545	10.8986	0.102031	10.6552	11.3741
ENSG00000100983	GSS	Glutathione synthetase	Breast - Mammary Tissue	178	336	0.00874762	0.0102657	18.8413	14.8059	-0.34773	19.0855	15.8498
ENSG00000100983	GSS	Glutathione synthetase	Esophagus - Gastroesophageal Junction	137	266	0.00121444	7.06e-05	15.0062	15.7085	0.0659867	15.1094	15.6687
ENSG00000100983	GSS	Glutathione synthetase	Muscle - Skeletal	266	552	0.000730119	0.000398913	6.91395	6.19093	-0.159356	7.5279	6.81072
ENSG00000100983	GSS	Glutathione synthetase	Skin - Not Sun Exposed (Suprapubic)	206	445	0.0138633	0.000971761	22.7303	23.7161	0.0612532	22.8046	24.0657
ENSG00000100983	GSS	Glutathione synthetase	Skin - Sun Exposed (Lower leg)	248	506	0.00271624	0.000208574	20.1222	21.4801	0.0942196	20.0718	21.5727
ENSG00000164116	GUCY1A1	Guanylate cyclase 1 soluble subunit alpha 1	Breast - Mammary Tissue	178	336	3.14e-21	2.22e-16	14.9176	8.8124	-0.759409	15.6189	10.168
ENSG00000152402	GUCY1A2	Guanylate cyclase 1 soluble subunit alpha 2	Adipose - Subcutaneous	233	481	6.28e-19	4.6e-20	4.78374	6.69621	0.485206	5.47708	7.76283
ENSG00000152402	GUCY1A2	Guanylate cyclase 1 soluble subunit alpha 2	Adipose - Visceral (Omentum)	180	407	1.02e-06	8.49e-09	3.52755	3.3326	-0.0820184	3.99139	3.75972
ENSG00000152402	GUCY1A2	Guanylate cyclase 1 soluble subunit alpha 2	Adrenal Gland	111	184	0.000189248	1.19e-06	1.75339	1.27022	-0.465063	1.90146	1.48071
ENSG00000152402	GUCY1A2	Guanylate cyclase 1 soluble subunit alpha 2	Artery - Aorta	164	308	0.00124936	6.67e-05	1.23511	1.05845	-0.222685	1.74889	1.31301
ENSG00000152402	GUCY1A2	Guanylate cyclase 1 soluble subunit alpha 2	Breast - Mammary Tissue	178	336	3.41e-14	3.11e-12	2.45576	3.74288	0.607981	2.89564	4.24816
ENSG00000152402	GUCY1A2	Guanylate cyclase 1 soluble subunit alpha 2	Esophagus - Muscularis	193	368	0.00228946	1.85e-05	1.67966	1.62015	-0.0520418	1.95158	1.85075
ENSG00000152402	GUCY1A2	Guanylate cyclase 1 soluble subunit alpha 2	Skin - Sun Exposed (Lower leg)	248	506	0.000657414	2.86e-05	0.806724	0.908211	0.170954	1.07638	1.27723
ENSG00000152402	GUCY1A2	Guanylate cyclase 1 soluble subunit alpha 2	Thyroid	225	459	0.000149192	1.78e-06	2.19502	2.03692	-0.107845	2.33937	2.24789
ENSG00000061918	GUCY1B1	Guanylate cyclase 1 soluble subunit beta 1	Breast - Mammary Tissue	178	336	5.26e-14	2.65e-12	13.603	16.0729	0.2407	14.4881	17.1924
ENSG00000138796	HADH	Hydroxyacyl-CoA dehydrogenase	Breast - Mammary Tissue	178	336	0.000332	0.0133627	47.3661	38.6492	-0.293416	58.1148	54.7118
ENSG00000138796	HADH	Hydroxyacyl-CoA dehydrogenase	Cells - Cultured fibroblasts	211	424	0.0452566	0.00225806	20.9153	20.0013	-0.0644649	20.1668	19.4478
ENSG00000138796	HADH	Hydroxyacyl-CoA dehydrogenase	Esophagus - Muscularis	193	368	0.037156	0.00105163	45.0369	37.9116	-0.248468	48.8554	42.9336
ENSG00000138796	HADH	Hydroxyacyl-CoA dehydrogenase	Heart - Left Ventricle	143	308	0.00971661	0.000185852	58.2627	43.9725	-0.405973	52.126	43.9679
ENSG00000138796	HADH	Hydroxyacyl-CoA dehydrogenase	Pituitary	84	228	1.63e-06	1.48e-07	17.259	15.917	-0.116776	16.5033	15.9116
ENSG00000138796	HADH	Hydroxyacyl-CoA dehydrogenase	Whole Blood	259	539	0.00280009	0.000236577	2.4242	2.23545	-0.116943	3.14317	2.74976
ENSG00000101323	HAO1	Hydroxyacid oxidase 1	Breast - Mammary Tissue	178	336	0.00571544	0.00306676	0	0		0.0194863	0.0425381
ENSG00000206172	HBA1	Hemoglobin subunit alpha 1	Skin - Not Sun Exposed (Suprapubic)	206	445	0.000755567	0.00511561	5.80861	3.97127	-0.548593	8.50363	5.90304
ENSG00000206172	HBA1	Hemoglobin subunit alpha 1	Skin - Sun Exposed (Lower leg)	248	506	0.00546033	0.00926004	5.34964	3.81671	-0.487112	7.51974	5.78779
ENSG00000188536	HBA2	Hemoglobin subunit alpha 2	Cells - Cultured fibroblasts	211	424	0.000282503	0.00449816	0.425599	0.319132	-0.415344	5.66919	7.0279
ENSG00000182782	HCAR2	Hydroxycarboxylic acid receptor 2	Artery - Tibial	220	471	0.00167203	0.000259647	0.186228	0.168374	-0.145404	0.400464	0.358382
ENSG00000182782	HCAR2	Hydroxycarboxylic acid receptor 2	Breast - Mammary Tissue	178	336	2.3e-09	0.000406168	6.54134	7.04206	0.106411	9.60843	11.0755
ENSG00000182782	HCAR2	Hydroxycarboxylic acid receptor 2	Skin - Sun Exposed (Lower leg)	248	506	0.0320747	0.00311047	29.5172	28.97	-0.0269987	32.311	31.8902
ENSG00000255398	HCAR3	Hydroxycarboxylic acid receptor 3	Adipose - Subcutaneous	233	481	4.95e-08	7.53e-06	1.89443	1.33906	-0.500543	2.69372	1.9176
ENSG00000255398	HCAR3	Hydroxycarboxylic acid receptor 3	Artery - Tibial	220	471	0.00446414	0.000436702	0.098411	0.108892	0.146006	0.258997	0.238909
ENSG00000255398	HCAR3	Hydroxycarboxylic acid receptor 3	Breast - Mammary Tissue	178	336	5.23e-08	0.000162919	2.29787	2.3313	0.0208375	2.4554	2.8588
ENSG00000255398	HCAR3	Hydroxycarboxylic acid receptor 3	Cells - Cultured fibroblasts	211	424	0.0199651	0.000869321	0	0		0.0758457	0.0639402
ENSG00000255398	HCAR3	Hydroxycarboxylic acid receptor 3	Esophagus - Gastroesophageal Junction	137	266	0.0403417	0.000415976	0.089808	0.0750465	-0.259059	0.195315	0.185525
ENSG00000137252	HCRTR2	Hypocretin receptor 2	Breast - Mammary Tissue	178	336	4.22e-11	3.36e-08	0	0		0.0252513	0.0375138
ENSG00000116478	HDAC1	Histone deacetylase 1	Cells - Cultured fibroblasts	211	424	1.79e-08	1.91e-10	110.549	105.669	-0.065127	109.077	103.716
ENSG00000116478	HDAC1	Histone deacetylase 1	Pancreas	139	223	0.0045171	6.11e-05	29.0639	29.9149	0.0416359	30.6852	31.065
ENSG00000116478	HDAC1	Histone deacetylase 1	Skin - Sun Exposed (Lower leg)	248	506	0.0165579	0.00372313	62.3175	63.8019	0.033962	62.3373	64.0934
ENSG00000116478	HDAC1	Histone deacetylase 1	Stomach	148	259	0.00386353	9.07e-05	80.9673	79.2676	-0.0306072	88.1133	81.4526
ENSG00000163517	HDAC11	Histone deacetylase 11	Brain - Hippocampus	65	190	0.041966	0.00134797	54.2458	44.1413	-0.297382	50.2617	48.231
ENSG00000163517	HDAC11	Histone deacetylase 11	Cells - Cultured fibroblasts	211	424	5.11e-09	2.11e-06	9.84827	9.0981	-0.114306	10.1141	9.23469
ENSG00000163517	HDAC11	Histone deacetylase 11	Pituitary	84	228	2.37e-06	0.000444824	27.8054	31.466	0.178429	29.1339	32.6224
ENSG00000196591	HDAC2	Histone deacetylase 2	Artery - Aorta	164	308	0.00732664	0.000116143	17.7035	16.9568	-0.0621623	17.7128	17.0474
ENSG00000196591	HDAC2	Histone deacetylase 2	Artery - Tibial	220	471	0.00123472	4.57e-05	20.1496	20.085	-0.00463274	20.5998	20.1437
ENSG00000196591	HDAC2	Histone deacetylase 2	Breast - Mammary Tissue	178	336	1.14e-06	0.00066689	15.6747	13.7018	-0.194082	15.7011	14.4308
ENSG00000196591	HDAC2	Histone deacetylase 2	Cells - Cultured fibroblasts	211	424	1.63e-09	4.14e-12	28.4107	27.2048	-0.0625732	29.3343	28.2814
ENSG00000196591	HDAC2	Histone deacetylase 2	Colon - Sigmoid	151	268	4.98e-05	3.04e-07	17.1405	15.9271	-0.105926	17.0705	16.1306
ENSG00000196591	HDAC2	Histone deacetylase 2	Esophagus - Muscularis	193	368	0.0200034	0.000159059	14.4464	13.4391	-0.104273	14.4302	13.2619
ENSG00000196591	HDAC2	Histone deacetylase 2	Muscle - Skeletal	266	552	0.00105316	5.72e-05	8.37857	7.73975	-0.114416	8.81496	8.13217
ENSG00000171720	HDAC3	Histone deacetylase 3	Breast - Mammary Tissue	178	336	0.000140474	0.00483973	61.2574	50.7878	-0.2704	61.182	54.7257
ENSG00000068024	HDAC4	Histone deacetylase 4	Breast - Mammary Tissue	178	336	1.29e-11	1.46e-07	7.20568	6.5149	-0.145391	7.19675	7.02333
ENSG00000068024	HDAC4	Histone deacetylase 4	Muscle - Skeletal	266	552	0.0222214	0.0252316	35.9211	27.6614	-0.376959	41.1194	34.3413
ENSG00000068024	HDAC4	Histone deacetylase 4	Whole Blood	259	539	0.00286226	0.0186639	13.6967	9.81696	-0.48048	15.1742	12.2761
ENSG00000108840	HDAC5	Histone deacetylase 5	Pituitary	84	228	4.19e-08	6.65e-06	69.2266	62.6297	-0.144478	73.928	64.6287
ENSG00000094631	HDAC6	Histone deacetylase 6	Artery - Tibial	220	471	0.00215304	0.000371039	32.6395	31.6084	-0.0463109	32.8351	31.7608
ENSG00000094631	HDAC6	Histone deacetylase 6	Cells - Cultured fibroblasts	211	424	0.00464272	0.004937	14.2251	14.8375	0.0608044	14.5439	15.1615
ENSG00000094631	HDAC6	Histone deacetylase 6	Skin - Not Sun Exposed (Suprapubic)	206	445	0.000119437	1.78e-05	25.657	22.4391	-0.193338	25.7728	23.207
ENSG00000094631	HDAC6	Histone deacetylase 6	Skin - Sun Exposed (Lower leg)	248	506	0.000202428	1.99e-05	23.0439	22.1865	-0.0547092	23.5467	22.6231
ENSG00000061273	HDAC7	Histone deacetylase 7	Adipose - Subcutaneous	233	481	0.0041043	0.00148007	105.072	109.979	0.0658498	105.281	111.763
ENSG00000061273	HDAC7	Histone deacetylase 7	Breast - Mammary Tissue	178	336	3.01e-16	1.21e-13	100.753	96.3874	-0.0639063	97.541	97.133
ENSG00000061273	HDAC7	Histone deacetylase 7	Pancreas	139	223	0.00187762	0.00129894	11.1121	12.1877	0.133294	13.3092	14.2915
ENSG00000061273	HDAC7	Histone deacetylase 7	Skin - Sun Exposed (Lower leg)	248	506	6.61e-06	0.00125187	82.5204	77.4573	-0.0913514	86.5521	79.1118
ENSG00000147099	HDAC8	Histone deacetylase 8	Pituitary	84	228	5.33e-06	0.000166201	4.60569	4.19183	-0.135837	4.54192	4.23235
ENSG00000048052	HDAC9	Histone deacetylase 9	Breast - Mammary Tissue	178	336	1.42e-31	2.64e-28	2.19689	3.22962	0.555902	2.43239	3.81379
ENSG00000113161	HMGCR	3-hydroxy-3-methylglutaryl-CoA reductase	Adipose - Subcutaneous	233	481	0.00239493	0.00259764	5.51046	5.8955	0.0974414	5.80142	6.60011
ENSG00000113161	HMGCR	3-hydroxy-3-methylglutaryl-CoA reductase	Breast - Mammary Tissue	178	336	0.000568721	0.00800466	6.5775	5.89696	-0.157567	7.17577	7.00307
ENSG00000113161	HMGCR	3-hydroxy-3-methylglutaryl-CoA reductase	Skin - Sun Exposed (Lower leg)	248	506	0.0276713	0.00364446	43.5697	45.434	0.0604504	45.8608	46.7492
ENSG00000072571	HMMR	Hyaluronan mediated motility receptor	Artery - Aorta	164	308	0.0473254	0.0287008	0.353858	0.300609	-0.235282	0.441539	0.471119
ENSG00000072571	HMMR	Hyaluronan mediated motility receptor	Cells - Cultured fibroblasts	211	424	0.00250531	0.00120398	19.2615	21.4765	0.157039	36.8669	37.8365
ENSG00000072571	HMMR	Hyaluronan mediated motility receptor	Nerve - Tibial	211	459	0.00953204	0.00570278	0.381098	0.375632	-0.0208421	0.503416	0.481605
ENSG00000072571	HMMR	Hyaluronan mediated motility receptor	Skin - Not Sun Exposed (Suprapubic)	206	445	0.00400316	0.0289057	1.7772	1.46075	-0.282901	2.11727	1.77116
ENSG00000158104	HPD	4-hydroxyphenylpyruvate dioxygenase	Adipose - Subcutaneous	233	481	2.45e-10	5.15e-10	1.38521	1.05256	-0.396202	1.80071	1.36908
ENSG00000158104	HPD	4-hydroxyphenylpyruvate dioxygenase	Artery - Tibial	220	471	0.0447338	0.00684614	6.50008	6.85426	0.0765434	8.02458	7.58278
ENSG00000158104	HPD	4-hydroxyphenylpyruvate dioxygenase	Cells - Cultured fibroblasts	211	424	1.48e-08	5.75e-09	3.81339	2.75549	-0.468765	4.21941	3.12985
ENSG00000158104	HPD	4-hydroxyphenylpyruvate dioxygenase	Muscle - Skeletal	266	552	0.000196587	0.000147305	1.26977	0.909509	-0.481408	1.71066	1.21298
ENSG00000196639	HRH1	Histamine receptor H1	Adipose - Subcutaneous	233	481	0.00632174	0.00658567	6.81746	8.45703	0.310917	8.11011	10.0735
ENSG00000196639	HRH1	Histamine receptor H1	Breast - Mammary Tissue	178	336	2.09e-13	3.09e-09	4.03967	5.09702	0.335415	4.69923	6.31513
ENSG00000196639	HRH1	Histamine receptor H1	Skin - Sun Exposed (Lower leg)	248	506	0.0327559	0.0130419	6.44368	5.48156	-0.2333	7.53139	7.0892
ENSG00000196639	HRH1	Histamine receptor H1	Whole Blood	259	539	0.00734015	0.00613952	0.039034	0.03432	-0.185682	0.0722335	0.0640634
ENSG00000113749	HRH2	Histamine receptor H2	Adipose - Subcutaneous	233	481	0.00114698	0.00175284	6.22655	8.1411	0.386791	7.90612	9.76897
ENSG00000113749	HRH2	Histamine receptor H2	Artery - Tibial	220	471	0.020458	0.00892584	7.41256	7.21578	-0.0388175	14.6288	12.0698
ENSG00000113749	HRH2	Histamine receptor H2	Breast - Mammary Tissue	178	336	4.2e-14	2.88e-09	3.10487	4.50378	0.536603	3.97399	5.50837
ENSG00000113749	HRH2	Histamine receptor H2	Heart - Atrial Appendage	143	318	0.00127855	0.00163934	8.11677	6.98334	-0.216987	9.33816	8.23662
ENSG00000113749	HRH2	Histamine receptor H2	Heart - Left Ventricle	143	308	0.00948075	0.00191588	14.6322	10.487	-0.480552	16.2896	12.6852
ENSG00000113749	HRH2	Histamine receptor H2	Lung	190	414	0.000909131	0.00163016	10.0739	10.8689	0.109584	11.6711	12.9006
ENSG00000101180	HRH3	Histamine receptor H3	Liver	78	184	0.0409724	0.0172696	0.012327	0.018369	0.575451	0.0217769	0.0291879
ENSG00000101180	HRH3	Histamine receptor H3	Muscle - Skeletal	266	552	0.00143533	0.00313431	0.037783	0.033214	-0.185946	0.123492	0.0602744
ENSG00000134489	HRH4	Histamine receptor H4	Breast - Mammary Tissue	178	336	3.59e-06	5.31e-06	0.0920885	0.0987605	0.100913	0.113754	0.111767
ENSG00000117594	HSD11B1	Hydroxysteroid 11-beta dehydrogenase 1	Adipose - Visceral (Omentum)	180	407	0.0144776	0.000106543	12.6836	16.3489	0.366229	16.3348	22.0915
ENSG00000117594	HSD11B1	Hydroxysteroid 11-beta dehydrogenase 1	Artery - Tibial	220	471	5.15e-14	1.13e-17	11.8821	14.9268	0.329109	15.0761	18.6687
ENSG00000117594	HSD11B1	Hydroxysteroid 11-beta dehydrogenase 1	Brain - Hippocampus	65	190	0.0318342	0.00016341	7.29878	4.72342	-0.627824	8.06674	6.07301
ENSG00000117594	HSD11B1	Hydroxysteroid 11-beta dehydrogenase 1	Breast - Mammary Tissue	178	336	2.75e-32	3.99e-37	8.22682	16.7023	1.02164	10.6856	23.544
ENSG00000117594	HSD11B1	Hydroxysteroid 11-beta dehydrogenase 1	Cells - Cultured fibroblasts	211	424	0.000679331	1.91e-05	51.9084	38.0419	-0.448377	64.7348	44.1344
ENSG00000117594	HSD11B1	Hydroxysteroid 11-beta dehydrogenase 1	Colon - Sigmoid	151	268	0.000241251	3.66e-07	3.43315	4.15602	0.275671	4.14347	6.13974
ENSG00000117594	HSD11B1	Hydroxysteroid 11-beta dehydrogenase 1	Colon - Transverse	172	307	0.0385073	0.000214447	3.37077	4.12795	0.292349	5.45512	7.0603
ENSG00000117594	HSD11B1	Hydroxysteroid 11-beta dehydrogenase 1	Esophagus - Gastroesophageal Junction	137	266	0.0264853	0.00013612	8.27477	10.8887	0.396041	11.9733	14.0328
ENSG00000117594	HSD11B1	Hydroxysteroid 11-beta dehydrogenase 1	Esophagus - Mucosa	215	399	0.0454816	0.000449992	1.73186	1.62994	-0.0875035	2.8513	3.14801
ENSG00000117594	HSD11B1	Hydroxysteroid 11-beta dehydrogenase 1	Esophagus - Muscularis	193	368	2e-15	1.33e-19	6.58397	9.04217	0.457711	8.03859	11.2223
ENSG00000117594	HSD11B1	Hydroxysteroid 11-beta dehydrogenase 1	Heart - Left Ventricle	143	308	0.024616	0.000231865	1.91204	2.27272	0.24931	2.99792	3.48736
ENSG00000117594	HSD11B1	Hydroxysteroid 11-beta dehydrogenase 1	Lung	190	414	0.000427987	7.29e-07	52.5115	59.5898	0.182429	63.2555	69.9066
ENSG00000117594	HSD11B1	Hydroxysteroid 11-beta dehydrogenase 1	Muscle - Skeletal	266	552	4.5e-23	3.46e-27	2.10672	3.1082	0.561083	2.66421	4.29334
ENSG00000117594	HSD11B1	Hydroxysteroid 11-beta dehydrogenase 1	Nerve - Tibial	211	459	7.53e-66	1.93e-85	11.8993	32.3161	1.44138	15.2272	39.7694
ENSG00000117594	HSD11B1	Hydroxysteroid 11-beta dehydrogenase 1	Pituitary	84	228	0.0368632	0.00122327	10.1903	12.7422	0.322418	11.1719	13.5522
ENSG00000117594	HSD11B1	Hydroxysteroid 11-beta dehydrogenase 1	Skin - Not Sun Exposed (Suprapubic)	206	445	0.0120136	0.000233931	45.1726	42.7578	-0.0792619	47.8799	48.4911
ENSG00000117594	HSD11B1	Hydroxysteroid 11-beta dehydrogenase 1	Skin - Sun Exposed (Lower leg)	248	506	0.000799901	1.48e-05	35.2262	36.075	0.0343525	40.4013	39.8579
ENSG00000117594	HSD11B1	Hydroxysteroid 11-beta dehydrogenase 1	Thyroid	225	459	1.33e-11	6.86e-15	5.72214	8.67358	0.600073	8.23437	11.3369
ENSG00000072506	HSD17B10	Hydroxysteroid 17-beta dehydrogenase 10	Artery - Aorta	164	308	0.0190838	0.00126064	106.561	104.344	-0.0303319	109.769	107.047
ENSG00000072506	HSD17B10	Hydroxysteroid 17-beta dehydrogenase 10	Artery - Tibial	220	471	0.0409827	0.00794154	106.415	104.591	-0.0249428	110.604	107.953
ENSG00000072506	HSD17B10	Hydroxysteroid 17-beta dehydrogenase 10	Breast - Mammary Tissue	178	336	6.96e-10	4.17e-07	77.7056	76.5266	-0.0220582	80.3117	79.4351
ENSG00000072506	HSD17B10	Hydroxysteroid 17-beta dehydrogenase 10	Cells - Cultured fibroblasts	211	424	0.0277833	0.00301083	78.8288	80.7881	0.03542	81.6184	82.0754
ENSG00000072506	HSD17B10	Hydroxysteroid 17-beta dehydrogenase 10	Skin - Sun Exposed (Lower leg)	248	506	1.42e-06	9.88e-07	98.8615	103.716	0.069157	102.392	106.801
ENSG00000203857	HSD3B1	Hydroxy-delta-5-steroid dehydrogenase, 3 beta- and steroid delta-isomerase 1	Skin - Sun Exposed (Lower leg)	248	506	7.5e-08	0.000909407	0.094461	0.176846	0.904707	0.511128	1.48633
ENSG00000203859	HSD3B2	Hydroxy-delta-5-steroid dehydrogenase, 3 beta- and steroid delta-isomerase 2	Muscle - Skeletal	266	552	0.00539118	0.00122916	0.0177935	0.025711	0.531035	0.0867131	0.104749
ENSG00000178394	HTR1A	5-hydroxytryptamine receptor 1A	Breast - Mammary Tissue	178	336	6.95e-22	1.89e-24	0	0		0.0034538	0.0040006
ENSG00000135312	HTR1B	5-hydroxytryptamine receptor 1B	Artery - Tibial	220	471	0.0274787	0.00826216	17.6657	17.2922	-0.0308336	18.2588	18.1993
ENSG00000135312	HTR1B	5-hydroxytryptamine receptor 1B	Breast - Mammary Tissue	178	336	0.00423238	0.0454742	0.325674	0.394508	0.276624	0.482593	0.570431
ENSG00000135312	HTR1B	5-hydroxytryptamine receptor 1B	Colon - Transverse	172	307	0.00028018	9.62e-06	0.163111	0.139107	-0.229659	0.266074	0.264296
ENSG00000135312	HTR1B	5-hydroxytryptamine receptor 1B	Muscle - Skeletal	266	552	0.000710282	3.2e-05	0.058683	0.037706	-0.638149	0.101169	0.0852911
ENSG00000135312	HTR1B	5-hydroxytryptamine receptor 1B	Nerve - Tibial	211	459	0.0421892	0.0102947	0.570755	0.603554	0.0806113	0.749159	0.831135
ENSG00000179546	HTR1D	5-hydroxytryptamine receptor 1D	Breast - Mammary Tissue	178	336	4.63e-05	0.000149377	0.0334195	0.029735	-0.168528	0.0482046	0.0855756
ENSG00000168830	HTR1E	5-hydroxytryptamine receptor 1E	Breast - Mammary Tissue	178	336	3.2e-13	2.78e-14	0	0		0.00525325	0.00462733
ENSG00000102468	HTR2A	5-hydroxytryptamine receptor 2A	Artery - Aorta	164	308	0.00242353	0.0263698	2.95608	2.37839	-0.313702	3.60934	2.86664
ENSG00000102468	HTR2A	5-hydroxytryptamine receptor 2A	Artery - Tibial	220	471	1.08e-05	0.00088344	7.82873	7.82339	-0.000984402	9.65817	8.9286
ENSG00000102468	HTR2A	5-hydroxytryptamine receptor 2A	Muscle - Skeletal	266	552	0.000710282	0.00933636	0.0904275	0.057755	-0.646816	0.141822	0.0931966
ENSG00000102468	HTR2A	5-hydroxytryptamine receptor 2A	Skin - Sun Exposed (Lower leg)	248	506	0.0252746	0.0108296	0.126466	0.110493	-0.194795	0.207719	0.2023
ENSG00000135914	HTR2B	5-hydroxytryptamine receptor 2B	Breast - Mammary Tissue	178	336	2.56e-15	3.34e-13	1.35616	0.765298	-0.825433	1.91995	1.04931
ENSG00000147246	HTR2C	5-hydroxytryptamine receptor 2C	Breast - Mammary Tissue	178	336	4.66e-08	5.61e-08	0	0		0.0106963	0.00841302
ENSG00000166736	HTR3A	5-hydroxytryptamine receptor 3A	Adrenal Gland	111	184	0.0147172	0.00398967	0.042638	0.0260275	-0.712103	0.12047	0.141778
ENSG00000166736	HTR3A	5-hydroxytryptamine receptor 3A	Artery - Tibial	220	471	0.00590364	0.00243188	0.006034	0		0.0326707	0.0293079
ENSG00000166736	HTR3A	5-hydroxytryptamine receptor 3A	Breast - Mammary Tissue	178	336	0.000661998	0.00402906	0.045937	0.0346125	-0.408363	0.0742035	0.0798766
ENSG00000166736	HTR3A	5-hydroxytryptamine receptor 3A	Skin - Sun Exposed (Lower leg)	248	506	6.67e-05	0.0217591	0.828753	0.60824	-0.446299	1.49115	1.07315
ENSG00000149305	HTR3B	5-hydroxytryptamine receptor 3B	Breast - Mammary Tissue	178	336	3.83e-13	4.49e-14	0	0		0.00609801	0.00457119
ENSG00000178084	HTR3C	5-hydroxytryptamine receptor 3C	Breast - Mammary Tissue	178	336	0.000207459	0.000468463	0.0553275	0.047227	-0.228385	0.0892565	0.101848
ENSG00000186090	HTR3D	5-hydroxytryptamine receptor 3D	Breast - Mammary Tissue	178	336	1.57e-13	8.09e-14	0	0		0.00493787	0.00528274
ENSG00000186038	HTR3E	5-hydroxytryptamine receptor 3E	Breast - Mammary Tissue	178	336	2.78e-09	8.26e-10	0	0		0.0111672	0.0066786
ENSG00000164270	HTR4	5-hydroxytryptamine receptor 4	Brain - Frontal Cortex (BA9)	68	201	4.04e-09	0.00173882	0.315452	0.361087	0.194926	0.426494	0.4249
ENSG00000164270	HTR4	5-hydroxytryptamine receptor 4	Breast - Mammary Tissue	178	336	8.8e-17	3.79e-12	0.019685	0.0365665	0.893426	0.0379916	0.0662054
ENSG00000164270	HTR4	5-hydroxytryptamine receptor 4	Cells - Cultured fibroblasts	211	424	0.039382	0.00368584	0	0		0.00228779	0.00293287
ENSG00000158748	HTR6	5-hydroxytryptamine receptor 6	Breast - Mammary Tissue	178	336	0.0118403	0.0160204	0.113721	0.083684	-0.442469	0.13156	0.0985867
ENSG00000148680	HTR7	5-hydroxytryptamine receptor 7	Artery - Tibial	220	471	0.00541272	0.00283095	0.53049	0.576231	0.119322	0.634951	0.83675
ENSG00000148680	HTR7	5-hydroxytryptamine receptor 7	Breast - Mammary Tissue	178	336	1.37e-06	1.83e-05	0.419733	0.618312	0.558865	0.494282	0.777985
ENSG00000148680	HTR7	5-hydroxytryptamine receptor 7	Muscle - Skeletal	266	552	1.41e-06	2.94e-06	0.171068	0.361252	1.07843	0.469128	0.885985
ENSG00000148680	HTR7	5-hydroxytryptamine receptor 7	Skin - Not Sun Exposed (Suprapubic)	206	445	0.0472377	0.00549855	0.299402	0.438314	0.549881	0.446145	0.573577
ENSG00000090339	ICAM1	Intercellular adhesion molecule 1	Breast - Mammary Tissue	178	336	7.86e-07	6.03e-05	33.185	39.0536	0.234925	44.1851	53.3148
ENSG00000119912	IDE	Insulin degrading enzyme	Adipose - Subcutaneous	233	481	0.00573949	0.00060469	7.71811	7.87159	0.0284075	8.01745	7.93799
ENSG00000119912	IDE	Insulin degrading enzyme	Artery - Aorta	164	308	0.034957	0.00220932	9.4757	9.07417	-0.0624676	9.47627	9.12899
ENSG00000119912	IDE	Insulin degrading enzyme	Breast - Mammary Tissue	178	336	4.15e-07	6.8e-06	7.3526	7.05104	-0.0604194	7.50714	7.12068
ENSG00000119912	IDE	Insulin degrading enzyme	Cells - Cultured fibroblasts	211	424	5.91e-05	2.74e-06	11.9593	11.0601	-0.112775	11.7325	11.1537
ENSG00000119912	IDE	Insulin degrading enzyme	Skin - Not Sun Exposed (Suprapubic)	206	445	5.42e-05	8.49e-06	30.4803	30.7488	0.0126554	31.7294	31.5034
ENSG00000119912	IDE	Insulin degrading enzyme	Skin - Sun Exposed (Lower leg)	248	506	0.00906634	0.00105445	37.6483	36.9772	-0.0259487	39.794	39.1642
ENSG00000138413	IDH1	Isocitrate dehydrogenase (NADP(+)) 1	Adipose - Subcutaneous	233	481	0.00220397	0.00539704	92.5235	80.7917	-0.195613	102.371	92.4817
ENSG00000138413	IDH1	Isocitrate dehydrogenase (NADP(+)) 1	Breast - Mammary Tissue	178	336	5.66e-07	0.000447375	49.7781	47.6899	-0.0618274	60.4341	63.7371
ENSG00000138413	IDH1	Isocitrate dehydrogenase (NADP(+)) 1	Cells - Cultured fibroblasts	211	424	0.0434029	0.00809294	77.1839	70.2447	-0.13591	88.2234	80.0998
ENSG00000138413	IDH1	Isocitrate dehydrogenase (NADP(+)) 1	Muscle - Skeletal	266	552	0.0409452	0.0225776	7.91671	8.25742	0.06079	8.5896	8.80453
ENSG00000138413	IDH1	Isocitrate dehydrogenase (NADP(+)) 1	Pituitary	84	228	0.0137976	0.0149753	26.1454	23.7996	-0.135614	26.7234	25.3209
ENSG00000138413	IDH1	Isocitrate dehydrogenase (NADP(+)) 1	Skin - Not Sun Exposed (Suprapubic)	206	445	0.0415735	0.0133104	25.4386	26.3245	0.0493869	29.6316	32.342
ENSG00000182054	IDH2	Isocitrate dehydrogenase (NADP(+)) 2	Cells - Cultured fibroblasts	211	424	0.000255317	2.34e-05	69.358	63.6936	-0.122915	61.9035	57.7198
ENSG00000182054	IDH2	Isocitrate dehydrogenase (NADP(+)) 2	Muscle - Skeletal	266	552	0.00716573	0.000666384	435.231	475.005	0.126158	446.83	482.15
ENSG00000182054	IDH2	Isocitrate dehydrogenase (NADP(+)) 2	Skin - Not Sun Exposed (Suprapubic)	206	445	7e-06	1.75e-06	75.449	89.5445	0.247103	78.1486	93.0025
ENSG00000182054	IDH2	Isocitrate dehydrogenase (NADP(+)) 2	Skin - Sun Exposed (Lower leg)	248	506	1.47e-09	5.71e-10	78.0213	91.9057	0.236286	81.4572	94.7075
ENSG00000166411	IDH3A	Isocitrate dehydrogenase (NAD(+)) 3 catalytic subunit alpha	Adipose - Subcutaneous	233	481	1.9e-07	1.63e-08	14.8114	13.9448	-0.0869808	15.3649	14.6282
ENSG00000166411	IDH3A	Isocitrate dehydrogenase (NAD(+)) 3 catalytic subunit alpha	Artery - Tibial	220	471	0.0154977	0.00178649	28.0441	26.625	-0.0749183	28.6599	27.32
ENSG00000166411	IDH3A	Isocitrate dehydrogenase (NAD(+)) 3 catalytic subunit alpha	Breast - Mammary Tissue	178	336	6.42e-11	8.85e-09	12.3276	12.3299	0.000269143	12.9059	12.7625
ENSG00000166411	IDH3A	Isocitrate dehydrogenase (NAD(+)) 3 catalytic subunit alpha	Cells - Cultured fibroblasts	211	424	5.17e-14	1.11e-16	17.5235	15.6956	-0.158931	18.315	16.7194
ENSG00000166411	IDH3A	Isocitrate dehydrogenase (NAD(+)) 3 catalytic subunit alpha	Muscle - Skeletal	266	552	0.000710282	6.57e-05	27.9077	24.5461	-0.185172	29.9529	26.8017
ENSG00000166411	IDH3A	Isocitrate dehydrogenase (NAD(+)) 3 catalytic subunit alpha	Whole Blood	259	539	0.00473127	0.000783295	2.09929	1.88002	-0.159153	2.5722	2.40605
ENSG00000142166	IFNAR1	Interferon alpha and beta receptor subunit 1	Adipose - Subcutaneous	233	481	8.21e-06	3.7e-06	28.3648	27.5489	-0.042107	29.4487	27.9664
ENSG00000142166	IFNAR1	Interferon alpha and beta receptor subunit 1	Breast - Mammary Tissue	178	336	3.19e-23	6.03e-20	23.5975	23.866	0.0163197	24.2069	24.8773
ENSG00000142166	IFNAR1	Interferon alpha and beta receptor subunit 1	Muscle - Skeletal	266	552	3.38e-05	6.78e-06	6.76563	7.24932	0.0996193	7.13733	7.48688
ENSG00000142166	IFNAR1	Interferon alpha and beta receptor subunit 1	Nerve - Tibial	211	459	0.0295065	0.00251057	27.2988	27.1428	-0.00826798	27.9315	27.8649
ENSG00000142166	IFNAR1	Interferon alpha and beta receptor subunit 1	Skin - Sun Exposed (Lower leg)	248	506	0.000221218	1.36e-05	17.3865	16.8031	-0.0492401	17.9582	17.1434
ENSG00000159110	IFNAR2	Interferon alpha and beta receptor subunit 2	Breast - Mammary Tissue	178	336	0.000150046	0.00552109	4.71335	4.76621	0.0160912	4.86408	4.942
ENSG00000111537	IFNG	Interferon gamma	Artery - Tibial	220	471	0.0230447	0.00336497	0	0.033866	Inf	0.107109	0.158681
ENSG00000111537	IFNG	Interferon gamma	Brain - Substantia nigra	50	133	0.00266534	0.00337892	0.057199	0.041259	-0.471281	0.292463	0.0923387
ENSG00000027697	IFNGR1	Interferon gamma receptor 1	Breast - Mammary Tissue	178	336	5.87e-06	0.0201261	129.221	123.839	-0.0613804	132.104	124.927
ENSG00000159128	IFNGR2	Interferon gamma receptor 2	Adipose - Subcutaneous	233	481	4.34e-11	1.89e-12	89.7499	78.4962	-0.193288	92.2821	83.5566
ENSG00000159128	IFNGR2	Interferon gamma receptor 2	Breast - Mammary Tissue	178	336	8.41e-18	5.78e-15	71.5474	74.2684	0.0538492	73.543	80.4156
ENSG00000159128	IFNGR2	Interferon gamma receptor 2	Muscle - Skeletal	266	552	0.00190639	0.000618194	15.285	14.3286	-0.0932091	16.8547	15.2703
ENSG00000159128	IFNGR2	Interferon gamma receptor 2	Skin - Sun Exposed (Lower leg)	248	506	1.59e-10	2.64e-12	59.6974	55.4184	-0.107301	63.5333	58.7198
ENSG00000159128	IFNGR2	Interferon gamma receptor 2	Thyroid	225	459	0.0416532	0.00217446	71.7086	77.3203	0.108701	76.9379	81.8443
ENSG00000140443	IGF1R	Insulin like growth factor 1 receptor	Adipose - Visceral (Omentum)	180	407	4.09e-06	4.34e-08	10.7767	10.1216	-0.0904848	11.165	10.5476
ENSG00000140443	IGF1R	Insulin like growth factor 1 receptor	Artery - Tibial	220	471	0.0465755	0.00443133	42.2728	39.8225	-0.0861476	41.6131	40.6363
ENSG00000140443	IGF1R	Insulin like growth factor 1 receptor	Breast - Mammary Tissue	178	336	5.71e-10	1.52e-09	23.8377	13.3	-0.841822	23.2105	19.4025
ENSG00000140443	IGF1R	Insulin like growth factor 1 receptor	Cells - Cultured fibroblasts	211	424	0.0086486	0.000312248	18.3147	17.5461	-0.0618558	19.5164	17.803
ENSG00000140443	IGF1R	Insulin like growth factor 1 receptor	Esophagus - Mucosa	215	399	0.0484375	0.00059283	11.617	10.6662	-0.123191	11.8473	11.0297
ENSG00000140443	IGF1R	Insulin like growth factor 1 receptor	Esophagus - Muscularis	193	368	0.00943016	7.37e-05	15.8006	14.2793	-0.146054	15.9697	14.7463
ENSG00000140443	IGF1R	Insulin like growth factor 1 receptor	Muscle - Skeletal	266	552	0.000492048	3.67e-05	4.29309	3.74146	-0.198413	5.13982	4.39129
ENSG00000140443	IGF1R	Insulin like growth factor 1 receptor	Skin - Not Sun Exposed (Suprapubic)	206	445	3.64e-05	5.55e-07	20.2612	17.0042	-0.252828	20.9951	17.7114
ENSG00000140443	IGF1R	Insulin like growth factor 1 receptor	Skin - Sun Exposed (Lower leg)	248	506	5.39e-07	6.4e-09	19.94	17.9355	-0.152847	20.3561	18.367
ENSG00000211896	IGHG1	Immunoglobulin heavy constant gamma 1 (G1m marker)	Adipose - Subcutaneous	233	481	0.00101481	2.55e-05	16.8897	9.52987	-0.825615	57.0791	29.6337
ENSG00000211896	IGHG1	Immunoglobulin heavy constant gamma 1 (G1m marker)	Adipose - Visceral (Omentum)	180	407	0.000330659	7.25e-07	51.3681	39.886	-0.364992	249.763	252.628
ENSG00000211896	IGHG1	Immunoglobulin heavy constant gamma 1 (G1m marker)	Breast - Mammary Tissue	178	336	1.71e-35	1.11e-16	66.7061	8.40873	-2.98786	148.719	30.4312
ENSG00000211896	IGHG1	Immunoglobulin heavy constant gamma 1 (G1m marker)	Colon - Sigmoid	151	268	0.00426707	1.6e-05	6.98998	3.67009	-0.929471	43.3383	33.3677
ENSG00000211896	IGHG1	Immunoglobulin heavy constant gamma 1 (G1m marker)	Heart - Left Ventricle	143	308	0.000762007	3.07e-06	2.53155	1.21779	-1.05575	5.66218	5.96835
ENSG00000211896	IGHG1	Immunoglobulin heavy constant gamma 1 (G1m marker)	Minor Salivary Gland	52	129	0.00519533	1.24e-05	96.6922	89.3196	-0.114423	221.575	181.382
ENSG00000211896	IGHG1	Immunoglobulin heavy constant gamma 1 (G1m marker)	Nerve - Tibial	211	459	0.00106283	6.95e-06	13.8356	8.54478	-0.69527	52.8351	35.7559
ENSG00000211896	IGHG1	Immunoglobulin heavy constant gamma 1 (G1m marker)	Skin - Not Sun Exposed (Suprapubic)	206	445	0.00296448	6.4e-05	2.52498	2.02307	-0.319726	20.7288	12.3085
ENSG00000211893	IGHG2	Immunoglobulin heavy constant gamma 2 (G2m marker)	Breast - Mammary Tissue	178	336	1.01e-30	0	33.0375	3.80443	-3.11835	62.463	10.1464
ENSG00000211892	IGHG4	Immunoglobulin heavy constant gamma 4 (G4m marker)	Breast - Mammary Tissue	178	336	2.48e-14	2.89e-12	2.28489	0.403153	-2.50272	6.95834	1.85097
ENSG00000137070	IL11RA	Interleukin 11 receptor subunit alpha	Breast - Mammary Tissue	178	336	0.000204015	0.00822517	45.2201	34.3311	-0.397448	46.0355	37.1233
ENSG00000169194	IL13	Interleukin 13	Adipose - Subcutaneous	233	481	0.00240882	0.00136109	0.111343	0.096587	-0.20511	0.171545	0.16869
ENSG00000169194	IL13	Interleukin 13	Thyroid	225	459	0.0495115	0.00410528	0.032562	0.035651	0.130753	0.0510731	0.078756
ENSG00000112115	IL17A	Interleukin 17A	Breast - Mammary Tissue	178	336	1.05e-22	6.73e-24	0	0		0.00221355	0.00245623
ENSG00000112116	IL17F	Interleukin 17F	Breast - Mammary Tissue	178	336	7.18e-09	2.09e-09	0	0		0.00280738	0.00560091
ENSG00000125538	IL1B	Interleukin 1 beta	Cells - Cultured fibroblasts	211	424	0.0130097	0.00288046	0.474063	0.485379	0.0340329	1.18672	7.15824
ENSG00000125538	IL1B	Interleukin 1 beta	Esophagus - Gastroesophageal Junction	137	266	0.00507705	0.000402917	0.140182	0.176696	0.333968	0.335609	0.418747
ENSG00000115594	IL1R1	Interleukin 1 receptor type 1	Breast - Mammary Tissue	178	336	1.57e-37	2.2e-43	70.6184	92.3836	0.387594	74.8818	105.279
ENSG00000115598	IL1RL2	Interleukin 1 receptor like 2	Breast - Mammary Tissue	178	336	2.21e-06	0.000613926	2.47877	1.41796	-0.805805	2.86233	1.76189
ENSG00000110944	IL23A	Interleukin 23 subunit alpha	Breast - Mammary Tissue	178	336	3.51e-08	1.59e-06	1.26058	0.733101	-0.781999	1.3827	0.902805
ENSG00000134460	IL2RA	Interleukin 2 receptor subunit alpha	Brain - Nucleus accumbens (basal ganglia)	73	212	0.00801679	7.44e-05	0	0		0.0177633	0.0213282
ENSG00000134460	IL2RA	Interleukin 2 receptor subunit alpha	Nerve - Tibial	211	459	0.00744816	0.00235261	0.12716	0.120059	-0.0829014	0.331655	0.216272
ENSG00000100385	IL2RB	Interleukin 2 receptor subunit beta	Breast - Mammary Tissue	178	336	0.000163956	0.0182991	2.15652	1.30501	-0.724648	2.55805	1.81243
ENSG00000147168	IL2RG	Interleukin 2 receptor subunit gamma	Adipose - Subcutaneous	233	481	0.0169867	0.000566802	13.0013	11.759	-0.144891	15.2136	13.7814
ENSG00000147168	IL2RG	Interleukin 2 receptor subunit gamma	Breast - Mammary Tissue	178	336	1.56e-20	2.22e-16	14.7523	8.64724	-0.770628	16.1604	10.544
ENSG00000147168	IL2RG	Interleukin 2 receptor subunit gamma	Skin - Not Sun Exposed (Suprapubic)	206	445	2.35e-09	1.54e-11	8.50826	7.16693	-0.24751	10.2401	8.27495
ENSG00000147168	IL2RG	Interleukin 2 receptor subunit gamma	Thyroid	225	459	0.00706718	0.000103043	9.24751	8.22805	-0.168514	20.2181	14.2166
ENSG00000185291	IL3RA	Interleukin 3 receptor subunit alpha	Adipose - Subcutaneous	233	481	2.01e-53	1.83e-69	35.9921	50.8921	0.499761	39.0601	54.8065
ENSG00000185291	IL3RA	Interleukin 3 receptor subunit alpha	Adipose - Visceral (Omentum)	180	407	1.71e-35	3.48e-46	32.3751	45.2176	0.482002	38.2696	52.0233
ENSG00000185291	IL3RA	Interleukin 3 receptor subunit alpha	Adrenal Gland	111	184	5.2e-09	3.77e-14	3.4744	4.35571	0.326142	3.74778	4.97639
ENSG00000185291	IL3RA	Interleukin 3 receptor subunit alpha	Artery - Aorta	164	308	2.12e-15	6.11e-21	9.46508	11.7067	0.306655	10.5933	13.6799
ENSG00000185291	IL3RA	Interleukin 3 receptor subunit alpha	Artery - Coronary	100	168	3.01e-08	2.42e-13	16.8193	23.608	0.489161	20.3595	27.8859
ENSG00000185291	IL3RA	Interleukin 3 receptor subunit alpha	Artery - Tibial	220	471	1.67e-37	2.17e-47	10.7191	14.3442	0.420284	12.8796	17.156
ENSG00000185291	IL3RA	Interleukin 3 receptor subunit alpha	Brain - Amygdala	52	129	0.00663911	4.01e-07	3.71788	4.07171	0.131155	4.3675	4.76356
ENSG00000185291	IL3RA	Interleukin 3 receptor subunit alpha	Brain - Anterior cingulate cortex (BA24)	56	177	0.000438789	1.74e-08	3.1835	3.42442	0.105244	3.46632	4.03282
ENSG00000185291	IL3RA	Interleukin 3 receptor subunit alpha	Brain - Caudate (basal ganglia)	76	224	0.0110125	2.02e-06	4.81341	5.07751	0.0770619	5.41582	5.66351
ENSG00000185291	IL3RA	Interleukin 3 receptor subunit alpha	Brain - Cortex	75	195	6.39e-07	8.89e-12	3.53584	4.15323	0.232181	4.52891	4.90004
ENSG00000185291	IL3RA	Interleukin 3 receptor subunit alpha	Brain - Frontal Cortex (BA9)	68	201	2.67e-06	5.87e-11	3.54192	3.77385	0.0915055	4.18993	4.49088
ENSG00000185291	IL3RA	Interleukin 3 receptor subunit alpha	Brain - Hippocampus	65	190	0.00256633	1.75e-07	4.88063	5.09368	0.0616395	5.82555	5.76359
ENSG00000185291	IL3RA	Interleukin 3 receptor subunit alpha	Brain - Hypothalamus	64	193	0.00634592	5.57e-07	4.93121	5.06632	0.038995	5.50087	5.72478
ENSG00000185291	IL3RA	Interleukin 3 receptor subunit alpha	Brain - Nucleus accumbens (basal ganglia)	73	212	0.0135827	2.39e-06	4.21477	4.3113	0.032669	4.74121	4.75669
ENSG00000185291	IL3RA	Interleukin 3 receptor subunit alpha	Brain - Putamen (basal ganglia)	61	193	1.78e-05	4.73e-10	4.00625	4.52996	0.177246	4.92822	5.13549
ENSG00000185291	IL3RA	Interleukin 3 receptor subunit alpha	Brain - Spinal cord (cervical c-1)	68	136	0.000302304	1.04e-08	7.29282	8.37949	0.200384	8.20358	9.23371
ENSG00000185291	IL3RA	Interleukin 3 receptor subunit alpha	Brain - Substantia nigra	50	133	0.000287645	1.03e-08	4.66629	6.027	0.369166	6.29351	6.76274
ENSG00000185291	IL3RA	Interleukin 3 receptor subunit alpha	Breast - Mammary Tissue	178	336	6.12e-62	1.95e-86	25.537	44.2014	0.791503	28.8246	49.347
ENSG00000185291	IL3RA	Interleukin 3 receptor subunit alpha	Colon - Sigmoid	151	268	1.78e-05	1.47e-09	15.486	19.5023	0.33268	18.3651	21.9128
ENSG00000185291	IL3RA	Interleukin 3 receptor subunit alpha	Colon - Transverse	172	307	6.02e-13	3.94e-18	11.363	15.5076	0.448625	14.2776	19.6614
ENSG00000185291	IL3RA	Interleukin 3 receptor subunit alpha	Esophagus - Gastroesophageal Junction	137	266	1.52e-10	1.15e-15	18.281	22.3541	0.290194	20.1098	24.5959
ENSG00000185291	IL3RA	Interleukin 3 receptor subunit alpha	Esophagus - Mucosa	215	399	2.3e-11	4.16e-16	6.63518	7.77655	0.228995	8.2673	9.57575
ENSG00000185291	IL3RA	Interleukin 3 receptor subunit alpha	Esophagus - Muscularis	193	368	2.36e-19	1.18e-25	17.6595	22.2641	0.334272	20.6852	24.2531
ENSG00000185291	IL3RA	Interleukin 3 receptor subunit alpha	Heart - Atrial Appendage	143	318	3.64e-12	2.11e-17	5.22602	7.20946	0.464178	6.93943	8.88897
ENSG00000185291	IL3RA	Interleukin 3 receptor subunit alpha	Heart - Left Ventricle	143	308	2.61e-12	1.66e-17	5.22484	6.47361	0.309184	7.13087	8.19872
ENSG00000185291	IL3RA	Interleukin 3 receptor subunit alpha	Liver	78	184	0.0358943	1.76e-05	1.415	1.53342	0.115951	1.95997	1.84779
ENSG00000185291	IL3RA	Interleukin 3 receptor subunit alpha	Lung	190	414	7.37e-11	1.46e-15	42.1394	55.6752	0.401865	51.0346	63.4401
ENSG00000185291	IL3RA	Interleukin 3 receptor subunit alpha	Minor Salivary Gland	52	129	0.000790832	3.35e-08	10.3226	10.7331	0.0562534	10.785	11.9112
ENSG00000185291	IL3RA	Interleukin 3 receptor subunit alpha	Muscle - Skeletal	266	552	2.48e-16	3.71e-21	4.81858	5.82574	0.273833	6.20014	7.13004
ENSG00000185291	IL3RA	Interleukin 3 receptor subunit alpha	Nerve - Tibial	211	459	6.62e-65	2.77e-88	27.2335	35.7324	0.39185	29.0601	37.6392
ENSG00000185291	IL3RA	Interleukin 3 receptor subunit alpha	Pancreas	139	223	0.0024468	6.61e-07	3.01702	3.74239	0.310836	3.78216	4.5155
ENSG00000185291	IL3RA	Interleukin 3 receptor subunit alpha	Pituitary	84	228	0.0189435	5.82e-05	7.35739	7.96705	0.114852	8.65823	10.2483
ENSG00000185291	IL3RA	Interleukin 3 receptor subunit alpha	Skin - Not Sun Exposed (Suprapubic)	206	445	3.57e-16	2e-21	11.4355	13.0258	0.187846	12.5269	14.5308
ENSG00000185291	IL3RA	Interleukin 3 receptor subunit alpha	Skin - Sun Exposed (Lower leg)	248	506	1.14e-34	2.06e-43	11.6684	14.3491	0.298352	12.8088	15.5092
ENSG00000185291	IL3RA	Interleukin 3 receptor subunit alpha	Small Intestine - Terminal Ileum	72	135	0.00113191	8.56e-08	14.8262	19.0125	0.358799	17.0307	24.5955
ENSG00000185291	IL3RA	Interleukin 3 receptor subunit alpha	Spleen	101	176	1.6e-07	1.82e-12	11.8724	14.8335	0.321247	13.4989	16.1888
ENSG00000185291	IL3RA	Interleukin 3 receptor subunit alpha	Stomach	148	259	6e-08	1.46e-12	8.52745	12.0073	0.493725	10.5186	14.1094
ENSG00000185291	IL3RA	Interleukin 3 receptor subunit alpha	Thyroid	225	459	4.29e-11	1.47e-15	22.7155	28.6069	0.332686	27.5604	33.4451
ENSG00000077238	IL4R	Interleukin 4 receptor	Breast - Mammary Tissue	178	336	9.98e-12	6.25e-09	52.4821	39.9459	-0.393778	56.9243	45.7972
ENSG00000077238	IL4R	Interleukin 4 receptor	Skin - Sun Exposed (Lower leg)	248	506	0.000417544	0.0358926	26.007	27.9318	0.103006	31.1828	32.7585
ENSG00000091181	IL5RA	Interleukin 5 receptor subunit alpha	Adipose - Visceral (Omentum)	180	407	0.0179056	0.00176947	0.088425	0.095352	0.108809	0.117101	0.135119
ENSG00000091181	IL5RA	Interleukin 5 receptor subunit alpha	Breast - Mammary Tissue	178	336	0.000241988	0.000709873	0.104892	0.04555	-1.20339	0.126185	0.0645463
ENSG00000091181	IL5RA	Interleukin 5 receptor subunit alpha	Esophagus - Muscularis	193	368	0.0058983	0.002899	0.127906	0.164497	0.362982	0.160669	0.209822
ENSG00000091181	IL5RA	Interleukin 5 receptor subunit alpha	Pituitary	84	228	0.00116651	0.0484585	1.37206	1.46861	0.0981078	1.4424	1.72182
ENSG00000136244	IL6	Interleukin 6	Pituitary	84	228	2.86e-06	0.000121395	3.6541	6.32264	0.79101	48.8611	66.8406
ENSG00000136244	IL6	Interleukin 6	Thyroid	225	459	0.00285828	0.00647817	3.79983	5.67947	0.579821	19.0248	20.9269
ENSG00000160712	IL6R	Interleukin 6 receptor	Artery - Aorta	164	308	0.0280928	0.0109338	6.38481	6.18065	-0.0468862	7.37573	7.10876
ENSG00000160712	IL6R	Interleukin 6 receptor	Breast - Mammary Tissue	178	336	0.00107909	0.00392833	11.9509	11.5071	-0.054595	12.6195	12.1389
ENSG00000160712	IL6R	Interleukin 6 receptor	Muscle - Skeletal	266	552	0.0122799	0.00182692	73.9551	65.0039	-0.186123	86.2603	81.076
ENSG00000160712	IL6R	Interleukin 6 receptor	Skin - Sun Exposed (Lower leg)	248	506	1.15e-07	3.24e-08	12.2627	10.4024	-0.237367	13.1646	11.3719
ENSG00000106348	IMPDH1	Inosine monophosphate dehydrogenase 1	Breast - Mammary Tissue	178	336	2.05e-19	1.36e-13	57.6213	65.4463	0.183711	63.5218	75.8373
ENSG00000106348	IMPDH1	Inosine monophosphate dehydrogenase 1	Cells - Cultured fibroblasts	211	424	6.71e-05	8.33e-07	89.3023	85.3041	-0.0660822	92.7622	89.2244
ENSG00000106348	IMPDH1	Inosine monophosphate dehydrogenase 1	Pancreas	139	223	0.0267792	0.000523818	19.7134	20.8034	0.0776427	20.5551	21.3907
ENSG00000106348	IMPDH1	Inosine monophosphate dehydrogenase 1	Thyroid	225	459	0.00921482	0.00029189	28.796	27.7351	-0.0541555	31.023	29.3028
ENSG00000106348	IMPDH1	Inosine monophosphate dehydrogenase 1	Whole Blood	259	539	0.00455947	7.09e-05	261.808	174.51	-0.585199	306.695	260.099
ENSG00000171105	INSR	Insulin receptor	Adipose - Subcutaneous	233	481	3.37e-10	2.57e-11	23.1438	20.7296	-0.158933	24.4094	21.8526
ENSG00000171105	INSR	Insulin receptor	Artery - Aorta	164	308	7.75e-09	5.86e-08	29.7608	33.4489	0.168546	30.9781	36.1454
ENSG00000171105	INSR	Insulin receptor	Esophagus - Mucosa	215	399	0.0308643	0.00110713	5.89856	5.40757	-0.125382	6.80885	6.41076
ENSG00000171105	INSR	Insulin receptor	Muscle - Skeletal	266	552	0.00405037	0.000448574	19.0901	16.3083	-0.227219	22.0956	18.3048
ENSG00000171105	INSR	Insulin receptor	Skin - Sun Exposed (Lower leg)	248	506	1.19e-07	2.33e-09	21.262	17.1268	-0.312026	21.8895	18.6531
ENSG00000005961	ITGA2B	Integrin subunit alpha 2b	Nerve - Tibial	211	459	3.27e-05	2.35e-05	2.22378	2.03224	-0.129943	2.33661	2.16319
ENSG00000115232	ITGA4	Integrin subunit alpha 4	Breast - Mammary Tissue	178	336	3.8e-26	0	2.65947	1.43799	-0.88708	2.88923	1.68545
ENSG00000005844	ITGAL	Integrin subunit alpha L	Breast - Mammary Tissue	178	336	1.11e-18	4.66e-15	2.97124	1.90495	-0.641316	3.57716	2.31114
ENSG00000138448	ITGAV	Integrin subunit alpha V	Adipose - Subcutaneous	233	481	3.6e-09	1.24e-08	38.8272	36.7968	-0.0774874	40.8193	38.0299
ENSG00000138448	ITGAV	Integrin subunit alpha V	Breast - Mammary Tissue	178	336	4.06e-15	3.22e-12	31.2721	32.8599	0.0714542	32.2069	34.1304
ENSG00000138448	ITGAV	Integrin subunit alpha V	Esophagus - Gastroesophageal Junction	137	266	0.00695043	9.66e-05	35.7871	34.513	-0.0522998	36.1825	36.8982
ENSG00000138448	ITGAV	Integrin subunit alpha V	Muscle - Skeletal	266	552	0.000109083	1.26e-05	13.2288	11.6597	-0.182157	14.2916	12.7536
ENSG00000138448	ITGAV	Integrin subunit alpha V	Whole Blood	259	539	0.028664	0.00544605	0.874058	0.841092	-0.0554654	1.1844	1.18387
ENSG00000140678	ITGAX	Integrin subunit alpha X	Adipose - Subcutaneous	233	481	2.23e-16	1.94e-14	11.1907	7.30237	-0.615864	20.506	16.2303
ENSG00000140678	ITGAX	Integrin subunit alpha X	Cells - Cultured fibroblasts	211	424	1.45e-07	1.02e-08	0.369569	0.25636	-0.527673	0.500469	0.371091
ENSG00000140678	ITGAX	Integrin subunit alpha X	Esophagus - Muscularis	193	368	0.00509506	0.00132049	2.55389	3.34195	0.387994	3.63404	4.36542
ENSG00000140678	ITGAX	Integrin subunit alpha X	Thyroid	225	459	0.0483713	0.00308424	5.97464	5.31557	-0.168627	9.76011	8.01688
ENSG00000150093	ITGB1	Integrin subunit beta 1	Breast - Mammary Tissue	178	336	1.97e-22	1.49e-22	76.6532	79.8804	0.0594955	78.1392	85.5516
ENSG00000259207	ITGB3	Integrin subunit beta 3	Breast - Mammary Tissue	178	336	1.15e-08	1.14e-06	9.19181	10.6109	0.207126	10.1722	12.6929
ENSG00000259207	ITGB3	Integrin subunit beta 3	Esophagus - Muscularis	193	368	0.013016	0.000125706	25.8402	23.5984	-0.130928	26.8069	27.2144
ENSG00000139626	ITGB7	Integrin subunit beta 7	Breast - Mammary Tissue	178	336	5.1e-10	2.3e-07	1.78995	1.06542	-0.748508	2.10905	1.3315
ENSG00000139626	ITGB7	Integrin subunit beta 7	Esophagus - Muscularis	193	368	0.036964	0.00247574	0.617448	0.687122	0.154249	0.726433	0.759032
ENSG00000139626	ITGB7	Integrin subunit beta 7	Nerve - Tibial	211	459	0.0147086	0.00255586	6.68196	7.3679	0.140982	7.28974	8.13767
ENSG00000162434	JAK1	Janus kinase 1	Breast - Mammary Tissue	178	336	2.13e-43	6.98e-47	54.5919	57.5843	0.0769886	54.7317	58.4572
ENSG00000096968	JAK2	Janus kinase 2	Breast - Mammary Tissue	178	336	1.47e-24	8.7e-23	13.2963	14.8063	0.155187	14.2113	16.0489
ENSG00000105639	JAK3	Janus kinase 3	Breast - Mammary Tissue	178	336	0.000398234	0.00270524	8.42604	8.11066	-0.0550346	9.38161	9.16111
ENSG00000105639	JAK3	Janus kinase 3	Cells - Cultured fibroblasts	211	424	1.73e-06	4.01e-05	2.34933	2.96596	0.33625	3.09158	3.96669
ENSG00000105639	JAK3	Janus kinase 3	Thyroid	225	459	0.00201907	0.000694727	10.4982	9.49639	-0.144691	16.9196	14.0227
ENSG00000177606	JUN	Jun proto-oncogene, AP-1 transcription factor subunit	Adipose - Subcutaneous	233	481	0.000706573	0.00497966	356.13	474.611	0.414342	496.587	628.234
ENSG00000111262	KCNA1	Potassium voltage-gated channel subfamily A member 1	Pituitary	84	228	2.19e-16	4.43e-13	0.361484	0.86339	1.25608	0.463005	1.08735
ENSG00000143105	KCNA10	Potassium voltage-gated channel subfamily A member 10	Breast - Mammary Tissue	178	336	5.25e-13	1.58e-13	0	0		0.00723697	0.0152026
ENSG00000177301	KCNA2	Potassium voltage-gated channel subfamily A member 2	Adipose - Subcutaneous	233	481	0.00068667	5.1e-05	0.631063	0.847527	0.425475	0.930169	1.03382
ENSG00000177301	KCNA2	Potassium voltage-gated channel subfamily A member 2	Breast - Mammary Tissue	178	336	1.58e-24	8.28e-23	0.177523	0.523203	1.55936	0.310515	0.789985
ENSG00000177301	KCNA2	Potassium voltage-gated channel subfamily A member 2	Heart - Atrial Appendage	143	318	6.92e-05	8.04e-07	0.208481	0.250125	0.26273	0.241011	0.312776
ENSG00000177301	KCNA2	Potassium voltage-gated channel subfamily A member 2	Heart - Left Ventricle	143	308	0.00146963	2.61e-05	0.16582	0.196532	0.245146	0.185845	0.242441
ENSG00000177301	KCNA2	Potassium voltage-gated channel subfamily A member 2	Muscle - Skeletal	266	552	0.00436235	0.000301003	0.172797	0.194161	0.168172	0.208076	0.226462
ENSG00000177301	KCNA2	Potassium voltage-gated channel subfamily A member 2	Pituitary	84	228	0.000983899	0.000550508	2.4082	1.72862	-0.478331	2.59348	1.91114
ENSG00000177301	KCNA2	Potassium voltage-gated channel subfamily A member 2	Thyroid	225	459	0.034938	0.00280395	1.06932	0.96032	-0.155107	1.19813	1.09581
ENSG00000177272	KCNA3	Potassium voltage-gated channel subfamily A member 3	Breast - Mammary Tissue	178	336	3.48e-22	0	0.636124	0.185858	-1.77511	0.791549	0.254685
ENSG00000182255	KCNA4	Potassium voltage-gated channel subfamily A member 4	Breast - Mammary Tissue	178	336	1.32e-24	7.94e-23	0.064422	0.146673	1.18697	0.159769	0.353829
ENSG00000130037	KCNA5	Potassium voltage-gated channel subfamily A member 5	Adipose - Visceral (Omentum)	180	407	0.00190386	9.38e-05	2.38067	2.01937	-0.237459	3.57493	4.12201
ENSG00000130037	KCNA5	Potassium voltage-gated channel subfamily A member 5	Artery - Aorta	164	308	8.42e-05	1.22e-06	98.0115	75.2194	-0.381845	105.82	85.9713
ENSG00000130037	KCNA5	Potassium voltage-gated channel subfamily A member 5	Artery - Tibial	220	471	7.65e-05	1.05e-06	85.1085	79.9006	-0.0910977	92.4193	85.8661
ENSG00000130037	KCNA5	Potassium voltage-gated channel subfamily A member 5	Breast - Mammary Tissue	178	336	1.22e-09	6.8e-07	0.878123	1.84747	1.07306	1.72514	3.19367
ENSG00000130037	KCNA5	Potassium voltage-gated channel subfamily A member 5	Nerve - Tibial	211	459	0.046647	0.00574514	3.09265	3.10153	0.00413651	3.84643	3.88648
ENSG00000130037	KCNA5	Potassium voltage-gated channel subfamily A member 5	Pituitary	84	228	1.52e-08	4.27e-09	11.714	13.8395	0.240558	12.0229	14.7691
ENSG00000130037	KCNA5	Potassium voltage-gated channel subfamily A member 5	Skin - Not Sun Exposed (Suprapubic)	206	445	0.0312971	0.00142153	0.19788	0.242695	0.294522	0.378641	0.412413
ENSG00000151079	KCNA6	Potassium voltage-gated channel subfamily A member 6	Skin - Sun Exposed (Lower leg)	248	506	7.18e-16	1.46e-11	1.05706	0.695342	-0.604262	1.3964	0.953629
ENSG00000104848	KCNA7	Potassium voltage-gated channel subfamily A member 7	Breast - Mammary Tissue	178	336	0.000538936	0.00227321	0.0812875	0.0372	-1.12773	0.105186	0.0643935
ENSG00000104848	KCNA7	Potassium voltage-gated channel subfamily A member 7	Pituitary	84	228	0.000147199	0.00398622	0.128518	0.07271	-0.821745	0.184445	0.0944587
ENSG00000104848	KCNA7	Potassium voltage-gated channel subfamily A member 7	Whole Blood	259	539	0.0180525	0.00511083	0.018777	0.018993	0.0165012	0.0601063	0.0460175
ENSG00000158445	KCNB1	Potassium voltage-gated channel subfamily B member 1	Artery - Aorta	164	308	4.91e-06	1.89e-07	0.499945	0.545175	0.124951	0.650368	0.779919
ENSG00000158445	KCNB1	Potassium voltage-gated channel subfamily B member 1	Breast - Mammary Tissue	178	336	7.65e-10	2.77e-07	2.21114	2.73915	0.308935	3.6918	4.78887
ENSG00000158445	KCNB1	Potassium voltage-gated channel subfamily B member 1	Cells - Cultured fibroblasts	211	424	0.015288	0.00055476	0.052423	0.0473735	-0.14612	0.109379	0.087739
ENSG00000158445	KCNB1	Potassium voltage-gated channel subfamily B member 1	Muscle - Skeletal	266	552	1.83e-06	4.28e-06	3.24996	3.54263	0.124399	4.30647	5.1487
ENSG00000158445	KCNB1	Potassium voltage-gated channel subfamily B member 1	Skin - Not Sun Exposed (Suprapubic)	206	445	0.0295411	0.00209641	0.497864	0.388093	-0.359351	0.788681	0.607237
ENSG00000158445	KCNB1	Potassium voltage-gated channel subfamily B member 1	Skin - Sun Exposed (Lower leg)	248	506	1.04e-06	1.59e-07	0.822914	0.628634	-0.388521	1.20742	0.883488
ENSG00000182674	KCNB2	Potassium voltage-gated channel subfamily B member 2	Adipose - Subcutaneous	233	481	0.00149237	0.000137316	0.028437	0.076063	1.41943	0.105884	0.216637
ENSG00000182674	KCNB2	Potassium voltage-gated channel subfamily B member 2	Artery - Aorta	164	308	0.00712159	0.0391866	0.591563	0.397419	-0.573873	0.890555	0.674712
ENSG00000182674	KCNB2	Potassium voltage-gated channel subfamily B member 2	Breast - Mammary Tissue	178	336	7.76e-06	5.04e-05	0.10056	0.023504	-2.09709	0.178259	0.0725608
ENSG00000182674	KCNB2	Potassium voltage-gated channel subfamily B member 2	Lung	190	414	0.000174459	1.54e-05	0.119562	0.082277	-0.539192	0.188296	0.151358
ENSG00000182674	KCNB2	Potassium voltage-gated channel subfamily B member 2	Pituitary	84	228	0.00130254	0.0227399	1.89	2.32617	0.299567	1.98537	2.41021
ENSG00000182674	KCNB2	Potassium voltage-gated channel subfamily B member 2	Skin - Sun Exposed (Lower leg)	248	506	0.00299917	0.000107662	0.025329	0.018732	-0.435285	0.0390289	0.035655
ENSG00000166006	KCNC2	Potassium voltage-gated channel subfamily C member 2	Breast - Mammary Tissue	178	336	0.000456467	0.00309956	0.135927	0.0092755	-3.87326	1.08741	0.272298
ENSG00000131398	KCNC3	Potassium voltage-gated channel subfamily C member 3	Adipose - Subcutaneous	233	481	9.47e-10	8.36e-12	0.988689	0.722535	-0.452449	1.08027	0.862995
ENSG00000131398	KCNC3	Potassium voltage-gated channel subfamily C member 3	Artery - Aorta	164	308	0.00248361	3.62e-05	1.26638	1.12309	-0.173225	1.4438	1.32174
ENSG00000131398	KCNC3	Potassium voltage-gated channel subfamily C member 3	Artery - Tibial	220	471	0.00699318	0.000442635	0.491988	0.458544	-0.101563	0.626856	0.615852
ENSG00000131398	KCNC3	Potassium voltage-gated channel subfamily C member 3	Breast - Mammary Tissue	178	336	1.92e-23	0	5.25873	1.14239	-2.20266	6.31816	4.0925
ENSG00000131398	KCNC3	Potassium voltage-gated channel subfamily C member 3	Esophagus - Muscularis	193	368	0.00647554	4e-05	0.698021	0.604043	-0.208618	0.750785	0.675988
ENSG00000131398	KCNC3	Potassium voltage-gated channel subfamily C member 3	Stomach	148	259	0.00025089	1.37e-06	1.11856	0.836756	-0.418764	1.18736	0.935819
ENSG00000131398	KCNC3	Potassium voltage-gated channel subfamily C member 3	Thyroid	225	459	0.00399324	0.000143523	58.1261	70.8086	0.284738	65.5482	76.7428
ENSG00000102057	KCND1	Potassium voltage-gated channel subfamily D member 1	Artery - Aorta	164	308	0.0355589	0.00244819	5.18438	5.32313	0.0381047	5.53967	5.60272
ENSG00000102057	KCND1	Potassium voltage-gated channel subfamily D member 1	Breast - Mammary Tissue	178	336	0.000394943	0.00226512	2.55307	2.69086	0.0758371	2.69615	2.79576
ENSG00000102057	KCND1	Potassium voltage-gated channel subfamily D member 1	Nerve - Tibial	211	459	0.0303745	0.0042048	4.40231	4.71853	0.100077	4.75026	5.01355
ENSG00000184408	KCND2	Potassium voltage-gated channel subfamily D member 2	Adipose - Subcutaneous	233	481	3.91e-05	3.02e-05	1.05398	1.16187	0.140601	1.47233	1.46401
ENSG00000184408	KCND2	Potassium voltage-gated channel subfamily D member 2	Artery - Aorta	164	308	0.0101004	0.000170936	0.187522	0.158849	-0.2394	0.276681	0.222548
ENSG00000184408	KCND2	Potassium voltage-gated channel subfamily D member 2	Artery - Coronary	100	168	0.000887102	3.01e-06	0.269385	0.220522	-0.288747	0.36497	0.312856
ENSG00000184408	KCND2	Potassium voltage-gated channel subfamily D member 2	Artery - Tibial	220	471	7.98e-05	4.46e-06	0.339601	0.271246	-0.324239	0.446157	0.390187
ENSG00000184408	KCND2	Potassium voltage-gated channel subfamily D member 2	Nerve - Tibial	211	459	0.0043035	0.000103433	0.129082	0.129037	-0.000503034	0.202575	0.181073
ENSG00000184408	KCND2	Potassium voltage-gated channel subfamily D member 2	Pituitary	84	228	0.000174649	0.000139767	4.23904	3.41303	-0.312684	4.3849	3.51317
ENSG00000184408	KCND2	Potassium voltage-gated channel subfamily D member 2	Skin - Not Sun Exposed (Suprapubic)	206	445	1.69e-07	3.44e-10	0.129548	0.115112	-0.170449	0.213955	0.179196
ENSG00000184408	KCND2	Potassium voltage-gated channel subfamily D member 2	Skin - Sun Exposed (Lower leg)	248	506	0.0366352	0.00174117	0.195382	0.170765	-0.194293	0.361738	0.263537
ENSG00000184408	KCND2	Potassium voltage-gated channel subfamily D member 2	Thyroid	225	459	6.63e-11	7.05e-12	0.678823	0.699514	0.0433175	0.868828	0.846746
ENSG00000171385	KCND3	Potassium voltage-gated channel subfamily D member 3	Adipose - Visceral (Omentum)	180	407	0.000820447	2.03e-05	5.19495	5.79846	0.15856	6.017	6.49334
ENSG00000171385	KCND3	Potassium voltage-gated channel subfamily D member 3	Artery - Aorta	164	308	2.08e-05	1.37e-06	9.35665	7.97805	-0.229956	9.74705	8.53012
ENSG00000171385	KCND3	Potassium voltage-gated channel subfamily D member 3	Breast - Mammary Tissue	178	336	0.0230022	0.019861	3.06797	3.23034	0.074404	3.66396	3.62519
ENSG00000171385	KCND3	Potassium voltage-gated channel subfamily D member 3	Heart - Left Ventricle	143	308	0.0150344	0.000281926	6.10509	5.01485	-0.283806	5.81763	5.33303
ENSG00000171385	KCND3	Potassium voltage-gated channel subfamily D member 3	Nerve - Tibial	211	459	4.33e-13	1.61e-12	2.59078	3.52956	0.446102	3.05226	4.2618
ENSG00000171385	KCND3	Potassium voltage-gated channel subfamily D member 3	Pituitary	84	228	0.0102524	0.0017526	6.09671	6.64006	0.123165	6.63617	7.62545
ENSG00000171385	KCND3	Potassium voltage-gated channel subfamily D member 3	Skin - Not Sun Exposed (Suprapubic)	206	445	0.0267717	0.00128241	6.62065	7.08253	0.0972919	6.948	7.3839
ENSG00000171385	KCND3	Potassium voltage-gated channel subfamily D member 3	Skin - Sun Exposed (Lower leg)	248	506	1.02e-08	1.25e-10	6.79117	7.92326	0.222434	7.0368	8.28759
ENSG00000171385	KCND3	Potassium voltage-gated channel subfamily D member 3	Whole Blood	259	539	0.0110729	0.000294214	0.079043	0.073286	-0.1091	0.107557	0.094789
ENSG00000055118	KCNH2	Potassium voltage-gated channel subfamily H member 2	Adipose - Subcutaneous	233	481	0.00137553	0.000101141	0.19057	0.324773	0.769111	1.29325	2.26781
ENSG00000055118	KCNH2	Potassium voltage-gated channel subfamily H member 2	Artery - Tibial	220	471	0.0361095	0.0191148	0.865613	0.650587	-0.41198	4.64103	4.48148
ENSG00000055118	KCNH2	Potassium voltage-gated channel subfamily H member 2	Breast - Mammary Tissue	178	336	0.000237526	0.000721403	0.332125	0.136925	-1.27834	0.577567	0.385263
ENSG00000055118	KCNH2	Potassium voltage-gated channel subfamily H member 2	Cells - Cultured fibroblasts	211	424	3.89e-06	2.32e-07	0.119868	0.074467	-0.686773	0.155746	0.095453
ENSG00000055118	KCNH2	Potassium voltage-gated channel subfamily H member 2	Muscle - Skeletal	266	552	7.38e-14	2e-12	0.252455	0.171482	-0.55797	0.337766	0.226954
ENSG00000173826	KCNH6	Potassium voltage-gated channel subfamily H member 6	Pituitary	84	228	7.9e-10	1.59e-06	4.79044	9.69647	1.0173	7.11038	11.9956
ENSG00000184611	KCNH7	Potassium voltage-gated channel subfamily H member 7	Breast - Mammary Tissue	178	336	9.87e-11	2.82e-10	0.0184505	0.0222015	0.266997	0.0254807	0.0299014
ENSG00000151704	KCNJ1	Potassium inwardly rectifying channel subfamily J member 1	Adipose - Subcutaneous	233	481	6.26e-05	0.00127416	0.287208	0.237513	-0.274089	0.428574	0.330956
ENSG00000151704	KCNJ1	Potassium inwardly rectifying channel subfamily J member 1	Breast - Mammary Tissue	178	336	0.00208136	0.0142749	0.155075	0.180183	0.216501	0.186979	0.275386
ENSG00000151704	KCNJ1	Potassium inwardly rectifying channel subfamily J member 1	Esophagus - Mucosa	215	399	0.00154145	0.00182671	0.089473	0.085669	-0.0626791	0.117061	0.113757
ENSG00000151704	KCNJ1	Potassium inwardly rectifying channel subfamily J member 1	Whole Blood	259	539	0.014438	0.00277463	0.025073	0.029093	0.214537	0.0682909	0.0781139
ENSG00000177807	KCNJ10	Potassium inwardly rectifying channel subfamily J member 10	Breast - Mammary Tissue	178	336	0.00020059	0.00137563	0.14588	0.134261	-0.119747	0.176283	0.189881
ENSG00000177807	KCNJ10	Potassium inwardly rectifying channel subfamily J member 10	Spleen	101	176	0.00240249	0.0129196	8.64762	7.89361	-0.131618	9.65329	8.76232
ENSG00000177807	KCNJ10	Potassium inwardly rectifying channel subfamily J member 10	Thyroid	225	459	0.00104509	7.68e-05	0.622761	0.545988	-0.189809	0.662813	0.5767
ENSG00000177807	KCNJ10	Potassium inwardly rectifying channel subfamily J member 10	Whole Blood	259	539	0.00190174	0.000100277	0.059145	0.049422	-0.259103	0.118797	0.0873868
ENSG00000187486	KCNJ11	Potassium inwardly rectifying channel subfamily J member 11	Artery - Tibial	220	471	7.65e-05	0.0338623	1.25957	0.810956	-0.635241	1.46791	1.10258
ENSG00000184185	KCNJ12	Potassium inwardly rectifying channel subfamily J member 12	Adipose - Subcutaneous	233	481	0.0101415	0.00096779	1.16773	1.46617	0.328346	1.50168	1.73564
ENSG00000184185	KCNJ12	Potassium inwardly rectifying channel subfamily J member 12	Artery - Aorta	164	308	1.67e-06	9.57e-08	0.924863	0.785578	-0.235485	1.22916	0.94661
ENSG00000184185	KCNJ12	Potassium inwardly rectifying channel subfamily J member 12	Breast - Mammary Tissue	178	336	2.03e-14	1.19e-11	1.1423	1.56237	0.45179	1.29103	1.83681
ENSG00000184185	KCNJ12	Potassium inwardly rectifying channel subfamily J member 12	Pituitary	84	228	0.000381288	0.000366203	0.936276	1.27927	0.450321	1.24352	1.80106
ENSG00000182324	KCNJ14	Potassium inwardly rectifying channel subfamily J member 14	Breast - Mammary Tissue	178	336	0.0428901	0.023103	1.57865	1.07089	-0.559883	1.79927	1.43958
ENSG00000123700	KCNJ2	Potassium inwardly rectifying channel subfamily J member 2	Breast - Mammary Tissue	178	336	1.14e-16	1.97e-10	4.16479	6.71198	0.688495	5.03507	9.68458
ENSG00000162989	KCNJ3	Potassium inwardly rectifying channel subfamily J member 3	Heart - Left Ventricle	143	308	1.77e-21	2.62e-18	0.065227	0.237402	1.86379	0.191137	0.470267
ENSG00000168135	KCNJ4	Potassium inwardly rectifying channel subfamily J member 4	Small Intestine - Terminal Ileum	72	135	0.000215909	0.00438694	0.367327	0.414957	0.175899	0.56437	0.663474
ENSG00000121361	KCNJ8	Potassium inwardly rectifying channel subfamily J member 8	Adipose - Subcutaneous	233	481	5.89e-05	1.78e-06	41.8431	41.8123	-0.00106233	46.5375	46.3288
ENSG00000121361	KCNJ8	Potassium inwardly rectifying channel subfamily J member 8	Artery - Aorta	164	308	5.2e-08	7.42e-10	22.6557	19.1488	-0.242616	23.5569	19.5251
ENSG00000121361	KCNJ8	Potassium inwardly rectifying channel subfamily J member 8	Artery - Tibial	220	471	1.59e-06	8.99e-09	39.243	33.2775	-0.237888	40.7383	36.1268
ENSG00000121361	KCNJ8	Potassium inwardly rectifying channel subfamily J member 8	Breast - Mammary Tissue	178	336	4.18e-09	3.83e-08	29.36	34.3168	0.225063	31.1206	38.1445
ENSG00000121361	KCNJ8	Potassium inwardly rectifying channel subfamily J member 8	Cells - Cultured fibroblasts	211	424	0.00536055	0.000288901	20.6893	18.2526	-0.180783	26.0389	20.7797
ENSG00000121361	KCNJ8	Potassium inwardly rectifying channel subfamily J member 8	Esophagus - Mucosa	215	399	0.0193326	0.000312182	4.19733	3.78337	-0.1498	5.36305	4.95371
ENSG00000121361	KCNJ8	Potassium inwardly rectifying channel subfamily J member 8	Pituitary	84	228	0.00647941	0.00348755	11.1686	13.4955	0.27303	12.3705	15.088
ENSG00000121361	KCNJ8	Potassium inwardly rectifying channel subfamily J member 8	Skin - Not Sun Exposed (Suprapubic)	206	445	1.59e-05	6.78e-07	5.53643	4.97892	-0.153124	6.9931	5.93128
ENSG00000121361	KCNJ8	Potassium inwardly rectifying channel subfamily J member 8	Skin - Sun Exposed (Lower leg)	248	506	0.000425929	2.08e-05	8.37373	7.49805	-0.159355	9.94541	8.85257
ENSG00000121361	KCNJ8	Potassium inwardly rectifying channel subfamily J member 8	Thyroid	225	459	0.00100045	1.95e-05	31.989	30.3445	-0.0761408	35.9879	33.2796
ENSG00000082482	KCNK2	Potassium two pore domain channel subfamily K member 2	Adipose - Subcutaneous	233	481	2.62e-20	2.41e-22	0.975456	2.2441	1.20199	1.71703	3.16819
ENSG00000082482	KCNK2	Potassium two pore domain channel subfamily K member 2	Artery - Tibial	220	471	6.6e-20	1.31e-21	1.33752	2.83236	1.08245	2.39591	4.37961
ENSG00000082482	KCNK2	Potassium two pore domain channel subfamily K member 2	Breast - Mammary Tissue	178	336	5.77e-06	4.73e-06	6.35046	7.07034	0.154917	7.74113	9.66608
ENSG00000082482	KCNK2	Potassium two pore domain channel subfamily K member 2	Esophagus - Gastroesophageal Junction	137	266	0.00818879	4.43e-05	1.51608	1.75077	0.207644	1.94093	2.38709
ENSG00000082482	KCNK2	Potassium two pore domain channel subfamily K member 2	Esophagus - Muscularis	193	368	6.74e-14	3.95e-17	1.26999	1.71402	0.432571	1.7973	2.37192
ENSG00000082482	KCNK2	Potassium two pore domain channel subfamily K member 2	Muscle - Skeletal	266	552	0.00111574	4.9e-05	0.349038	0.421675	0.272744	0.549914	0.641506
ENSG00000082482	KCNK2	Potassium two pore domain channel subfamily K member 2	Pituitary	84	228	0.00785507	0.000578301	0.296913	0.150955	-0.975922	1.41997	0.602074
ENSG00000082482	KCNK2	Potassium two pore domain channel subfamily K member 2	Skin - Not Sun Exposed (Suprapubic)	206	445	8.99e-09	3.41e-11	2.76697	3.4363	0.312546	3.96932	4.42957
ENSG00000082482	KCNK2	Potassium two pore domain channel subfamily K member 2	Skin - Sun Exposed (Lower leg)	248	506	6.2e-21	1.76e-24	1.87944	2.4548	0.385306	2.27864	3.03466
ENSG00000171303	KCNK3	Potassium two pore domain channel subfamily K member 3	Adipose - Visceral (Omentum)	180	407	0.00448354	0.000326341	4.36252	3.34537	-0.382994	6.78251	5.47892
ENSG00000171303	KCNK3	Potassium two pore domain channel subfamily K member 3	Cells - Cultured fibroblasts	211	424	0.0431924	0.00224158	0.053296	0.0622925	0.225031	0.0790125	0.105998
ENSG00000171303	KCNK3	Potassium two pore domain channel subfamily K member 3	Colon - Transverse	172	307	0.0467571	0.0014544	4.58216	6.336	0.467544	7.61562	9.53955
ENSG00000171303	KCNK3	Potassium two pore domain channel subfamily K member 3	Liver	78	184	0.000116165	7.65e-06	0.355256	0.240037	-0.565605	0.510061	0.303634
ENSG00000171303	KCNK3	Potassium two pore domain channel subfamily K member 3	Pancreas	139	223	0.0303932	0.000443274	16.5706	17.3468	0.0660437	20.786	19.5343
ENSG00000171303	KCNK3	Potassium two pore domain channel subfamily K member 3	Pituitary	84	228	1.5e-18	1.11e-16	18.3691	12.3387	-0.574081	22.9666	13.5476
ENSG00000171303	KCNK3	Potassium two pore domain channel subfamily K member 3	Thyroid	225	459	0.00251139	8.37e-05	6.74742	7.51642	0.15571	7.04742	8.07883
ENSG00000169427	KCNK9	Potassium two pore domain channel subfamily K member 9	Breast - Mammary Tissue	178	336	3.87e-06	1.32e-05	0.037196	0.0360105	-0.0467299	0.047232	0.056936
ENSG00000156113	KCNMA1	Potassium calcium-activated channel subfamily M alpha 1	Cells - Cultured fibroblasts	211	424	0.0154836	0.024259	1.41002	1.2084	-0.222618	1.78267	1.62206
ENSG00000156113	KCNMA1	Potassium calcium-activated channel subfamily M alpha 1	Liver	78	184	0.0181757	0.0403441	1.05306	0.896482	-0.232247	1.3317	1.01893
ENSG00000156113	KCNMA1	Potassium calcium-activated channel subfamily M alpha 1	Pituitary	84	228	0.0013939	0.0179799	4.4194	3.67597	-0.265727	6.91096	4.97635
ENSG00000156113	KCNMA1	Potassium calcium-activated channel subfamily M alpha 1	Whole Blood	259	539	4.73e-06	0.000162671	0.323462	0.161973	-0.997843	1.27571	0.915884
ENSG00000145936	KCNMB1	Potassium calcium-activated channel subfamily M regulatory beta subunit 1	Breast - Mammary Tissue	178	336	1.6e-40	0	14.7046	4.5239	-1.70063	15.4474	7.26945
ENSG00000197584	KCNMB2	Potassium calcium-activated channel subfamily M regulatory beta subunit 2	Breast - Mammary Tissue	178	336	2.8e-20	3.33e-16	0.176622	0.040057	-2.14054	0.342825	0.140284
ENSG00000197584	KCNMB2	Potassium calcium-activated channel subfamily M regulatory beta subunit 2	Cells - Cultured fibroblasts	211	424	0.0498767	0.0065585	0.030508	0.0253235	-0.268711	0.0614007	0.0548768
ENSG00000197584	KCNMB2	Potassium calcium-activated channel subfamily M regulatory beta subunit 2	Esophagus - Gastroesophageal Junction	137	266	5.74e-07	0.00364394	0.178085	0.255294	0.519596	0.349111	0.498131
ENSG00000197584	KCNMB2	Potassium calcium-activated channel subfamily M regulatory beta subunit 2	Stomach	148	259	0.00256421	0.0056994	0.644568	0.708418	0.136268	0.732172	0.845073
ENSG00000171121	KCNMB3	Potassium calcium-activated channel subfamily M regulatory beta subunit 3	Breast - Mammary Tissue	178	336	5.71e-09	4.87e-07	2.15365	2.05041	-0.070868	2.20404	2.254
ENSG00000135643	KCNMB4	Potassium calcium-activated channel subfamily M regulatory beta subunit 4	Breast - Mammary Tissue	178	336	3.91e-15	1.37e-09	2.94911	4.00202	0.440444	3.3095	4.82447
ENSG00000105642	KCNN1	Potassium calcium-activated channel subfamily N member 1	Bladder	29	48	0.00273821	0.000204484	0.147073	0.147809	0.0072017	0.190984	0.200999
ENSG00000105642	KCNN1	Potassium calcium-activated channel subfamily N member 1	Breast - Mammary Tissue	178	336	2.77e-05	4.31e-05	0.313781	0.106534	-1.55844	0.444907	0.261131
ENSG00000105642	KCNN1	Potassium calcium-activated channel subfamily N member 1	Heart - Atrial Appendage	143	318	1.29e-05	0.0139768	0.296907	0.528189	0.831045	0.416867	0.712018
ENSG00000105642	KCNN1	Potassium calcium-activated channel subfamily N member 1	Skin - Sun Exposed (Lower leg)	248	506	9.26e-05	3.48e-06	0.135073	0.106974	-0.336479	0.145755	0.132133
ENSG00000105642	KCNN1	Potassium calcium-activated channel subfamily N member 1	Thyroid	225	459	0.0153272	0.000652024	0.168009	0.162793	-0.0454999	0.208085	0.191731
ENSG00000080709	KCNN2	Potassium calcium-activated channel subfamily N member 2	Adipose - Subcutaneous	233	481	6.95e-05	2.31e-06	0.216294	0.286454	0.40531	0.261917	0.359528
ENSG00000080709	KCNN2	Potassium calcium-activated channel subfamily N member 2	Breast - Mammary Tissue	178	336	1.95e-07	1.28e-07	0.198912	0.261856	0.396646	0.240678	0.35222
ENSG00000080709	KCNN2	Potassium calcium-activated channel subfamily N member 2	Muscle - Skeletal	266	552	1.07e-10	2.92e-10	0.367308	0.3492	-0.0729387	0.643194	0.603606
ENSG00000080709	KCNN2	Potassium calcium-activated channel subfamily N member 2	Pituitary	84	228	2.75e-07	7.43e-07	6.87965	5.62044	-0.291651	6.89266	5.45786
ENSG00000143603	KCNN3	Potassium calcium-activated channel subfamily N member 3	Brain - Amygdala	52	129	0.0278554	0.00421788	9.98733	9.07395	-0.138368	11.7305	8.94437
ENSG00000143603	KCNN3	Potassium calcium-activated channel subfamily N member 3	Skin - Sun Exposed (Lower leg)	248	506	0.0146448	0.000869041	0.361399	0.336255	-0.104037	0.418492	0.387529
ENSG00000143603	KCNN3	Potassium calcium-activated channel subfamily N member 3	Whole Blood	259	539	0.00421135	5.85e-05	0.046659	0.043486	-0.101604	0.100445	0.100911
ENSG00000104783	KCNN4	Potassium calcium-activated channel subfamily N member 4	Breast - Mammary Tissue	178	336	3e-64	0	37.7523	3.82073	-3.30465	44.576	9.13864
ENSG00000053918	KCNQ1	Potassium voltage-gated channel subfamily Q member 1	Breast - Mammary Tissue	178	336	7.79e-31	0	5.36162	3.1027	-0.789142	5.84355	3.44573
ENSG00000128052	KDR	Kinase insert domain receptor	Breast - Mammary Tissue	178	336	5.3e-26	7.57e-27	38.7842	52.9442	0.449005	41.7847	57.5375
ENSG00000079999	KEAP1	Kelch like ECH associated protein 1	Breast - Mammary Tissue	178	336	3.84e-16	5.49e-11	39.9756	37.6234	-0.0874914	40.9595	38.397
ENSG00000157404	KIT	KIT proto-oncogene, receptor tyrosine kinase	Artery - Aorta	164	308	2.49e-15	3.12e-18	4.74502	6.77621	0.514063	5.37404	7.81093
ENSG00000157404	KIT	KIT proto-oncogene, receptor tyrosine kinase	Artery - Tibial	220	471	6.08e-11	1.82e-13	4.94827	6.29401	0.347054	5.53948	7.12646
ENSG00000157404	KIT	KIT proto-oncogene, receptor tyrosine kinase	Brain - Caudate (basal ganglia)	76	224	0.0320883	0.000167478	6.03614	8.2593	0.452393	7.79617	9.76832
ENSG00000157404	KIT	KIT proto-oncogene, receptor tyrosine kinase	Breast - Mammary Tissue	178	336	8.16e-51	0	73.0247	8.65512	-3.07676	83.3818	20.4818
ENSG00000157404	KIT	KIT proto-oncogene, receptor tyrosine kinase	Cells - EBV-transformed lymphocytes	112	215	3.44e-05	2.29e-08	0.102856	0.100675	-0.0309205	0.23845	0.221155
ENSG00000157404	KIT	KIT proto-oncogene, receptor tyrosine kinase	Esophagus - Muscularis	193	368	0.00407338	2.13e-05	34.53	35.9492	0.0581113	36.9887	38.6314
ENSG00000157404	KIT	KIT proto-oncogene, receptor tyrosine kinase	Lung	190	414	0.0308521	0.000374942	16.8868	16.5245	-0.0312893	20.5539	19.9616
ENSG00000157404	KIT	KIT proto-oncogene, receptor tyrosine kinase	Muscle - Skeletal	266	552	0.00630914	0.00045386	0.492949	0.496634	0.0107476	0.709244	0.697479
ENSG00000142515	KLK3	Kallikrein related peptidase 3	Brain - Putamen (basal ganglia)	61	193	0.00432504	1.3e-05	0	0.008572	Inf	0.0609255	0.144465
ENSG00000142515	KLK3	Kallikrein related peptidase 3	Breast - Mammary Tissue	178	336	0.000140877	0.00108389	0.228553	0.320018	0.485624	1.74289	15.2937
ENSG00000142515	KLK3	Kallikrein related peptidase 3	Skin - Not Sun Exposed (Suprapubic)	206	445	0.000200406	7.14e-06	0.130539	0.163034	0.320692	0.254403	0.538341
ENSG00000142515	KLK3	Kallikrein related peptidase 3	Stomach	148	259	1.11e-08	3.41e-08	0.0897415	0.12138	0.435684	0.235438	0.33768
ENSG00000133703	KRAS	KRAS proto-oncogene, GTPase	Breast - Mammary Tissue	178	336	2.9e-10	5.55e-08	10.3627	10.2421	-0.0168885	10.4987	10.7604
ENSG00000172867	KRT2	Keratin 2	Brain - Caudate (basal ganglia)	76	224	0.0381364	0.00751313	0.179808	0.243306	0.436319	0.532298	0.662586
ENSG00000172867	KRT2	Keratin 2	Cells - Cultured fibroblasts	211	424	0.00229602	0.00010783	0.242504	0.161718	-0.584524	1.22744	0.737639
ENSG00000172867	KRT2	Keratin 2	Skin - Sun Exposed (Lower leg)	248	506	0.046618	0.00432601	6798.81	6872.29	0.0155087	8510.31	8292.49
ENSG00000089692	LAG3	Lymphocyte activating 3	Breast - Mammary Tissue	178	336	0.00203749	0.00867885	2.07984	1.96357	-0.0829935	2.30685	2.50032
ENSG00000089692	LAG3	Lymphocyte activating 3	Heart - Atrial Appendage	143	318	0.00428374	0.000788875	1.09069	1.62837	0.578183	1.38085	1.89135
ENSG00000089692	LAG3	Lymphocyte activating 3	Nerve - Tibial	211	459	5.43e-05	6.77e-06	4.95802	6.10549	0.300343	5.56039	6.54209
ENSG00000089692	LAG3	Lymphocyte activating 3	Whole Blood	259	539	3.03e-06	1.18e-06	2.7732	4.5169	0.703781	10.9025	13.4156
ENSG00000182866	LCK	LCK proto-oncogene, Src family tyrosine kinase	Breast - Mammary Tissue	178	336	8.25e-31	1.11e-16	3.30166	1.38906	-1.24908	4.03139	1.79179
ENSG00000134333	LDHA	Lactate dehydrogenase A	Breast - Mammary Tissue	178	336	5.74e-25	8.59e-24	287.561	328.159	0.190529	321.078	360.927
ENSG00000111716	LDHB	Lactate dehydrogenase B	Adipose - Subcutaneous	233	481	0.0398337	0.00438955	467.049	413.217	-0.176674	523.341	471.221
ENSG00000111716	LDHB	Lactate dehydrogenase B	Breast - Mammary Tissue	178	336	5.1e-08	5.27e-05	312.965	301.801	-0.0524013	380.223	366.904
ENSG00000111716	LDHB	Lactate dehydrogenase B	Lung	190	414	0.0419907	0.00107651	313.667	276.213	-0.183453	318.806	295.884
ENSG00000111716	LDHB	Lactate dehydrogenase B	Muscle - Skeletal	266	552	5e-06	0.000358223	154.032	121.286	-0.344817	169.703	141.072
ENSG00000111716	LDHB	Lactate dehydrogenase B	Skin - Not Sun Exposed (Suprapubic)	206	445	1.73e-05	0.000346489	86.2484	75.9033	-0.184335	95.0568	85.9401
ENSG00000111716	LDHB	Lactate dehydrogenase B	Skin - Sun Exposed (Lower leg)	248	506	0.00931634	0.00185776	85.8806	78.2476	-0.134287	91.5303	83.7033
ENSG00000116678	LEPR	Leptin receptor	Artery - Tibial	220	471	1.88e-06	6.95e-07	7.25277	9.24156	0.349605	9.54062	11.5394
ENSG00000116678	LEPR	Leptin receptor	Nerve - Tibial	211	459	5.99e-07	1.06e-08	22.0142	25.8028	0.229093	25.0959	29.7459
ENSG00000116678	LEPR	Leptin receptor	Skin - Sun Exposed (Lower leg)	248	506	0.00950718	0.00517918	3.72043	2.9097	-0.354597	4.52153	3.66889
ENSG00000138039	LHCGR	Luteinizing hormone/choriogonadotropin receptor	Breast - Mammary Tissue	178	336	5.96e-10	1.19e-06	0.259601	0.457383	0.817108	0.711756	0.985263
ENSG00000182333	LIPF	Lipase F, gastric type	Brain - Cortex	75	195	0.0200413	0.00218852	0.070209	0.155284	1.14518	0.624192	1.5513
ENSG00000182333	LIPF	Lipase F, gastric type	Muscle - Skeletal	266	552	0.00947954	0.00330339	0.227063	0.291382	0.359819	1.47785	1.11428
ENSG00000182333	LIPF	Lipase F, gastric type	Skin - Sun Exposed (Lower leg)	248	506	0.00395931	0.000552938	0.166874	0.154998	-0.106514	1.96017	2.42498
ENSG00000175445	LPL	Lipoprotein lipase	Adipose - Subcutaneous	233	481	1.21e-07	1.26e-09	577.856	402.229	-0.522693	725.904	517.399
ENSG00000175445	LPL	Lipoprotein lipase	Artery - Coronary	100	168	0.0201839	0.000800956	42.9004	41.7234	-0.0401327	147.257	113.777
ENSG00000175445	LPL	Lipoprotein lipase	Breast - Mammary Tissue	178	336	2.1e-07	3.55e-07	197.688	349.529	0.822187	377.525	472.787
ENSG00000175445	LPL	Lipoprotein lipase	Cells - Cultured fibroblasts	211	424	3.94e-09	7.96e-12	0.165669	0.156387	-0.0831877	0.286576	0.352516
ENSG00000175445	LPL	Lipoprotein lipase	Muscle - Skeletal	266	552	5.93e-07	1.06e-08	51.0183	36.3023	-0.490957	83.0661	61.4486
ENSG00000175445	LPL	Lipoprotein lipase	Pituitary	84	228	0.007608	0.00797929	4.52487	5.35579	0.243223	6.40315	9.81699
ENSG00000175445	LPL	Lipoprotein lipase	Skin - Sun Exposed (Lower leg)	248	506	7.16e-10	3.39e-10	12.8948	9.3232	-0.467886	21.3705	13.6412
ENSG00000226979	LTA	Lymphotoxin alpha	Esophagus - Mucosa	215	399	1.25e-05	0.00317573	0.226045	0.266563	0.237867	0.373332	0.451444
ENSG00000003056	M6PR	Mannose-6-phosphate receptor, cation dependent	Breast - Mammary Tissue	178	336	3.02e-07	2.06e-06	58.5617	52.0396	-0.170346	58.4701	52.8441
ENSG00000189221	MAOA	Monoamine oxidase A	Artery - Tibial	220	471	1.44e-05	0.00317185	136.012	103.602	-0.392677	156.851	127.238
ENSG00000189221	MAOA	Monoamine oxidase A	Breast - Mammary Tissue	178	336	4.81e-33	4.06e-30	69.1654	89.1545	0.366257	83.5406	112.067
ENSG00000189221	MAOA	Monoamine oxidase A	Cells - Cultured fibroblasts	211	424	0.000852783	0.00321433	49.9921	45.1349	-0.147458	59.5789	52.8587
ENSG00000189221	MAOA	Monoamine oxidase A	Nerve - Tibial	211	459	0.00124604	0.00318662	49.0705	42.5776	-0.204761	54.8115	53.7325
ENSG00000189221	MAOA	Monoamine oxidase A	Pituitary	84	228	0.000906489	0.00337381	4.29993	5.02827	0.225748	5.49493	6.92994
ENSG00000069535	MAOB	Monoamine oxidase B	Adipose - Subcutaneous	233	481	6.55e-07	7.39e-08	76.6885	69.474	-0.142537	96.787	82.2514
ENSG00000069535	MAOB	Monoamine oxidase B	Artery - Aorta	164	308	0.00134044	2.88e-05	140.61	125.091	-0.168715	141.437	130.35
ENSG00000069535	MAOB	Monoamine oxidase B	Breast - Mammary Tissue	178	336	0.000173451	0.000463844	88.7012	63.5309	-0.481494	96.6771	72.1975
ENSG00000069535	MAOB	Monoamine oxidase B	Colon - Sigmoid	151	268	0.00814102	0.00010481	85.4003	73.3289	-0.219859	83.1637	77.2113
ENSG00000069535	MAOB	Monoamine oxidase B	Muscle - Skeletal	266	552	0.0119125	0.00106329	55.7933	57.1979	0.0358716	64.5567	61.1782
ENSG00000069535	MAOB	Monoamine oxidase B	Pituitary	84	228	5.97e-05	3.7e-06	50.855	45.9586	-0.146053	50.9479	45.8459
ENSG00000069535	MAOB	Monoamine oxidase B	Stomach	148	259	0.0336037	0.00362908	22.7725	19.8525	-0.197975	32.5109	32.8635
ENSG00000166963	MAP1A	Microtubule associated protein 1A	Adipose - Subcutaneous	233	481	0.00737097	0.020598	12.0431	15.2718	0.342663	13.5903	16.25
ENSG00000078018	MAP2	Microtubule associated protein 2	Artery - Tibial	220	471	0.000939135	0.00183528	14.2463	15.9829	0.165942	15.304	17.6789
ENSG00000169032	MAP2K1	Mitogen-activated protein kinase kinase 1	Adipose - Subcutaneous	233	481	1.99e-06	0.0431961	44.3509	41.2025	-0.106232	45.8542	43.1164
ENSG00000169032	MAP2K1	Mitogen-activated protein kinase kinase 1	Breast - Mammary Tissue	178	336	8.05e-22	7.36e-17	26.206	29.2911	0.160565	27.3607	30.0177
ENSG00000169032	MAP2K1	Mitogen-activated protein kinase kinase 1	Cells - Cultured fibroblasts	211	424	0.0038584	0.0433459	37.8606	37.6016	-0.00990322	43.958	42.7417
ENSG00000169032	MAP2K1	Mitogen-activated protein kinase kinase 1	Nerve - Tibial	211	459	0.0481874	0.0476346	34.0528	32.9657	-0.0468077	34.577	33.5264
ENSG00000169032	MAP2K1	Mitogen-activated protein kinase kinase 1	Thyroid	225	459	0.0219482	0.0441744	22.7211	22.4104	-0.0198643	23.0673	22.8536
ENSG00000126934	MAP2K2	Mitogen-activated protein kinase kinase 2	Breast - Mammary Tissue	178	336	1.86e-09	5.42e-07	80.2639	73.8189	-0.120762	81.0145	74.8869
ENSG00000047849	MAP4	Microtubule associated protein 4	Breast - Mammary Tissue	178	336	1.52e-45	8.07e-47	58.3753	68.9864	0.240955	59.2817	69.7844
ENSG00000100030	MAPK1	Mitogen-activated protein kinase 1	Adipose - Subcutaneous	233	481	0.0369061	0.00431226	46.0633	47.5807	0.0467587	46.6618	47.7495
ENSG00000100030	MAPK1	Mitogen-activated protein kinase 1	Breast - Mammary Tissue	178	336	2.03e-11	4.29e-10	44.111	40.1568	-0.135496	44.3356	41.6434
ENSG00000100030	MAPK1	Mitogen-activated protein kinase 1	Cells - Cultured fibroblasts	211	424	0.00557121	0.000259618	77.1828	74.2255	-0.0563635	78.3797	75.2511
ENSG00000100030	MAPK1	Mitogen-activated protein kinase 1	Pituitary	84	228	0.0034516	0.000602995	36.7225	38.9365	0.0844589	37.5756	39.8559
ENSG00000100030	MAPK1	Mitogen-activated protein kinase 1	Skin - Not Sun Exposed (Suprapubic)	206	445	0.00586728	0.000316542	55.5206	54.6132	-0.0237735	55.7224	55.1521
ENSG00000100030	MAPK1	Mitogen-activated protein kinase 1	Skin - Sun Exposed (Lower leg)	248	506	0.00382028	0.00019596	56.3736	56.3002	-0.00187966	56.6799	56.8356
ENSG00000185386	MAPK11	Mitogen-activated protein kinase 11	Adipose - Visceral (Omentum)	180	407	0.0346155	0.00034954	44.9434	44.8196	-0.00397789	46.4704	47.7016
ENSG00000185386	MAPK11	Mitogen-activated protein kinase 11	Artery - Tibial	220	471	0.0206064	0.00162368	8.89823	9.31886	0.0666343	10.9189	11.6652
ENSG00000185386	MAPK11	Mitogen-activated protein kinase 11	Breast - Mammary Tissue	178	336	9.14e-34	1.78e-33	35.5411	47.9389	0.431707	37.7996	50.4958
ENSG00000185386	MAPK11	Mitogen-activated protein kinase 11	Pancreas	139	223	0.0259977	0.000282739	3.31576	3.89165	0.231042	4.10532	4.57255
ENSG00000185386	MAPK11	Mitogen-activated protein kinase 11	Skin - Not Sun Exposed (Suprapubic)	206	445	0.000215909	3.42e-06	11.7536	11.7938	0.00493207	12.9643	13.6751
ENSG00000185386	MAPK11	Mitogen-activated protein kinase 11	Skin - Sun Exposed (Lower leg)	248	506	2.72e-05	4.09e-07	11.0031	11.6989	0.0884563	12.1322	13.1562
ENSG00000185386	MAPK11	Mitogen-activated protein kinase 11	Whole Blood	259	539	2.88e-05	1.63e-06	1.62809	2.0286	0.317304	2.37343	2.7479
ENSG00000102882	MAPK3	Mitogen-activated protein kinase 3	Breast - Mammary Tissue	178	336	1.74e-30	3.76e-34	76.4701	83.4238	0.125563	78.1014	84.5457
ENSG00000186868	MAPT	Microtubule associated protein tau	Breast - Mammary Tissue	178	336	2.85e-18	1.75e-15	9.91239	11.394	0.200969	11.6311	16.7518
ENSG00000198125	MB	Myoglobin	Breast - Mammary Tissue	178	336	2.56e-12	9.51e-10	6.7914	4.22789	-0.683771	13.8983	11.7226
ENSG00000258839	MC1R	Melanocortin 1 receptor	Adipose - Subcutaneous	233	481	0.00042522	0.000155004	5.01218	5.05894	0.0133969	6.31477	5.76974
ENSG00000258839	MC1R	Melanocortin 1 receptor	Adrenal Gland	111	184	0.00212728	0.00102081	4.54434	3.95664	-0.199793	5.13692	4.40699
ENSG00000185231	MC2R	Melanocortin 2 receptor	Breast - Mammary Tissue	178	336	4.17e-10	3.32e-06	0	0		0.00614443	0.00446226
ENSG00000166603	MC4R	Melanocortin 4 receptor	Adrenal Gland	111	184	0.025325	0.0441038	0	0		0.0268247	0.0386136
ENSG00000166603	MC4R	Melanocortin 4 receptor	Breast - Mammary Tissue	178	336	0.0101421	0.0304451	0	0		0.0832473	0.0102375
ENSG00000146701	MDH2	Malate dehydrogenase 2	Breast - Mammary Tissue	178	336	6.63e-30	1.72e-27	103.503	100.29	-0.0454948	104.783	103.282
ENSG00000105976	MET	MET proto-oncogene, receptor tyrosine kinase	Adipose - Subcutaneous	233	481	0.00976317	0.00337508	13.7896	14.6043	0.0828126	14.8568	15.7189
ENSG00000105976	MET	MET proto-oncogene, receptor tyrosine kinase	Cells - Cultured fibroblasts	211	424	0.00158853	6.5e-05	20.0881	17.7802	-0.17607	24.8134	21.6376
ENSG00000105976	MET	MET proto-oncogene, receptor tyrosine kinase	Skin - Not Sun Exposed (Suprapubic)	206	445	0.000301771	8.95e-06	10.0428	8.81382	-0.188322	10.7963	9.26363
ENSG00000105976	MET	MET proto-oncogene, receptor tyrosine kinase	Skin - Sun Exposed (Lower leg)	248	506	1.83e-11	7.88e-13	9.35568	8.15808	-0.197613	9.92672	8.69737
ENSG00000105976	MET	MET proto-oncogene, receptor tyrosine kinase	Thyroid	225	459	0.0319695	0.0010848	16.7781	16.5951	-0.015822	18.2632	18.2773
ENSG00000257335	MGAM	Maltase-glucoamylase	Breast - Mammary Tissue	178	336	0.000669471	0.0184117	0.297165	0.217558	-0.449864	0.692913	0.295571
ENSG00000257335	MGAM	Maltase-glucoamylase	Skin - Not Sun Exposed (Suprapubic)	206	445	0.0174824	0.000857433	0.067745	0.047032	-0.526472	0.0812373	0.0749651
ENSG00000196549	MME	Membrane metalloendopeptidase	Adipose - Subcutaneous	233	481	6.42e-10	2.57e-11	29.0902	21.2194	-0.455149	31.389	25.876
ENSG00000196549	MME	Membrane metalloendopeptidase	Breast - Mammary Tissue	178	336	6.33e-13	1.15e-11	30.9884	19.3215	-0.681521	35.6773	22.7662
ENSG00000196549	MME	Membrane metalloendopeptidase	Cells - EBV-transformed lymphocytes	112	215	0.0422787	0.000483458	0.055259	0.049316	-0.164154	0.132675	0.0910804
ENSG00000196549	MME	Membrane metalloendopeptidase	Muscle - Skeletal	266	552	0.000479221	2.47e-05	7.67713	7.87767	0.0372	9.39285	10.0938
ENSG00000196549	MME	Membrane metalloendopeptidase	Skin - Sun Exposed (Lower leg)	248	506	8.63e-06	2.03e-06	1.83929	1.29842	-0.502397	2.55688	1.99572
ENSG00000146085	MMUT	Methylmalonyl-CoA mutase	Adipose - Subcutaneous	233	481	6.17e-09	4.22e-10	28.6081	26.865	-0.0906958	29.368	27.785
ENSG00000146085	MMUT	Methylmalonyl-CoA mutase	Artery - Tibial	220	471	7.65e-05	2.03e-06	42.4596	38.3	-0.148745	44.3087	40.0201
ENSG00000146085	MMUT	Methylmalonyl-CoA mutase	Breast - Mammary Tissue	178	336	1.7e-07	0.000115174	28.1304	25.8973	-0.119328	29.146	26.2834
ENSG00000146085	MMUT	Methylmalonyl-CoA mutase	Skin - Sun Exposed (Lower leg)	248	506	0.0409529	0.00221162	27.2399	25.5842	-0.0904683	27.2613	26.115
ENSG00000164172	MOCS2	Molybdenum cofactor synthesis 2	Artery - Aorta	164	308	0.00915129	0.000589085	30.997	28.9243	-0.0998465	31.2331	29.5397
ENSG00000164172	MOCS2	Molybdenum cofactor synthesis 2	Breast - Mammary Tissue	178	336	1.31e-11	2.99e-08	18.4728	19.1042	0.0484835	18.837	18.9678
ENSG00000164172	MOCS2	Molybdenum cofactor synthesis 2	Cells - Cultured fibroblasts	211	424	2.6e-06	2.23e-07	24.2189	22.7594	-0.089674	25.7092	24.7402
ENSG00000164172	MOCS2	Molybdenum cofactor synthesis 2	Muscle - Skeletal	266	552	2.92e-07	1.89e-07	16.0389	17.8116	0.151242	16.8035	17.9999
ENSG00000164172	MOCS2	Molybdenum cofactor synthesis 2	Whole Blood	259	539	0.0228892	0.0124448	1.73478	1.67222	-0.0529881	2.13881	1.91154
ENSG00000117400	MPL	MPL proto-oncogene, thrombopoietin receptor	Adipose - Subcutaneous	233	481	0.00170038	0.0175582	1.04269	1.01969	-0.0321797	1.11733	1.06401
ENSG00000153029	MR1	Major histocompatibility complex, class I-related	Artery - Aorta	164	308	0.000995564	6.65e-05	18.6146	16.9877	-0.13194	18.9528	17.431
ENSG00000153029	MR1	Major histocompatibility complex, class I-related	Breast - Mammary Tissue	178	336	5.66e-07	1.74e-05	8.76454	6.13807	-0.513893	8.77844	6.69149
ENSG00000153029	MR1	Major histocompatibility complex, class I-related	Pituitary	84	228	0.000167212	0.00014589	11.7093	10.6038	-0.143061	11.9792	10.9661
ENSG00000153029	MR1	Major histocompatibility complex, class I-related	Thyroid	225	459	0.00759075	0.000490114	10.3804	11.0528	0.0905499	10.257	11.1404
ENSG00000260314	MRC1	Mannose receptor C-type 1	Adipose - Subcutaneous	233	481	0.00750652	0.000411179	39.385	32.8308	-0.262596	48.8275	44.8387
ENSG00000260314	MRC1	Mannose receptor C-type 1	Breast - Mammary Tissue	178	336	0.000163076	0.00327087	14.1196	12.5238	-0.173022	20.3117	18.8573
ENSG00000260314	MRC1	Mannose receptor C-type 1	Liver	78	184	0.000258542	0.0395016	7.79978	8.39105	0.105418	10.8915	14.699
ENSG00000260314	MRC1	Mannose receptor C-type 1	Skin - Sun Exposed (Lower leg)	248	506	8.48e-06	3.16e-06	5.0282	3.9531	-0.347057	7.12866	5.45201
ENSG00000260314	MRC1	Mannose receptor C-type 1	Thyroid	225	459	0.0230794	0.00159906	10.7311	9.16123	-0.228185	13.3581	11.5553
ENSG00000156738	MS4A1	Membrane spanning 4-domains A1	Brain - Cerebellum	72	194	0.0435878	0.000171308	0.049301	0.0586915	0.251535	0.0695468	0.103511
ENSG00000156738	MS4A1	Membrane spanning 4-domains A1	Brain - Putamen (basal ganglia)	61	193	0.0301895	0.000160715	0.031038	0.037763	0.282938	0.0582584	0.0665218
ENSG00000156738	MS4A1	Membrane spanning 4-domains A1	Breast - Mammary Tissue	178	336	2.93e-08	0.000980684	0.647362	0.264074	-1.29363	1.81083	0.688812
ENSG00000156738	MS4A1	Membrane spanning 4-domains A1	Nerve - Tibial	211	459	0.000120807	4.75e-06	0.358356	0.439758	0.295316	0.701866	0.744484
ENSG00000156738	MS4A1	Membrane spanning 4-domains A1	Skin - Sun Exposed (Lower leg)	248	506	1.69e-06	1.62e-08	0.0703505	0.0887035	0.33443	0.126545	0.1739
ENSG00000149534	MS4A2	Membrane spanning 4-domains A2	Artery - Tibial	220	471	3.04e-10	1.35e-05	0.382313	0.577074	0.594002	0.723774	0.969732
ENSG00000164078	MST1R	Macrophage stimulating 1 receptor	Breast - Mammary Tissue	178	336	1.21e-77	1.11e-16	5.57475	1.61437	-1.78794	6.15316	2.37044
ENSG00000198888	MT-ND1	Mitochondrially encoded NADH:ubiquinone oxidoreductase core subunit 1	Breast - Mammary Tissue	178	336	3.08e-10	5.76e-09	20740.8	28070.7	0.436594	22415.7	28602.8
ENSG00000134640	MTNR1B	Melatonin receptor 1B	Breast - Mammary Tissue	178	336	6.69e-07	0.0277633	0	0		0.00774689	0.00458608
ENSG00000198793	MTOR	Mechanistic target of rapamycin kinase	Adipose - Subcutaneous	233	481	6.14e-06	4.12e-07	14.1569	14.3091	0.0154275	14.3564	14.8099
ENSG00000198793	MTOR	Mechanistic target of rapamycin kinase	Artery - Aorta	164	308	3.54e-06	1.95e-07	16.2646	16.4371	0.015216	16.5738	16.8737
ENSG00000198793	MTOR	Mechanistic target of rapamycin kinase	Artery - Tibial	220	471	0.0270006	0.00300046	17.9134	17.7945	-0.00960377	18.1809	17.94
ENSG00000198793	MTOR	Mechanistic target of rapamycin kinase	Breast - Mammary Tissue	178	336	0.00188269	0.00160673	15.9782	14.2488	-0.165269	16.2887	14.729
ENSG00000198793	MTOR	Mechanistic target of rapamycin kinase	Nerve - Tibial	211	459	4.01e-12	4.17e-13	19.8862	20.0084	0.00883818	20.2889	20.8779
ENSG00000198793	MTOR	Mechanistic target of rapamycin kinase	Skin - Sun Exposed (Lower leg)	248	506	0.000290074	1.04e-05	13.3373	13.5493	0.0227464	13.4746	13.8116
ENSG00000116984	MTR	5-methyltetrahydrofolate-homocysteine methyltransferase	Artery - Aorta	164	308	0.0124624	0.0177831	23.7217	22.8802	-0.0521077	24.1302	23.7684
ENSG00000116984	MTR	5-methyltetrahydrofolate-homocysteine methyltransferase	Breast - Mammary Tissue	178	336	5.36e-12	1.43e-08	18.9338	16.8641	-0.167004	19.3529	18.5657
ENSG00000116984	MTR	5-methyltetrahydrofolate-homocysteine methyltransferase	Muscle - Skeletal	266	552	0.030462	0.0246857	13.5693	12.5651	-0.110913	14.9699	13.5634
ENSG00000116984	MTR	5-methyltetrahydrofolate-homocysteine methyltransferase	Skin - Sun Exposed (Lower leg)	248	506	6.03e-05	0.0169768	20.4762	19.3637	-0.0805898	20.9769	19.9038
ENSG00000138823	MTTP	Microsomal triglyceride transfer protein	Adipose - Subcutaneous	233	481	3.45e-07	3.17e-05	0.087077	0.110057	0.337887	0.130086	0.148769
ENSG00000138823	MTTP	Microsomal triglyceride transfer protein	Artery - Tibial	220	471	0.0497014	0.0246713	0.300568	0.32034	0.0919125	0.418481	0.468651
ENSG00000138823	MTTP	Microsomal triglyceride transfer protein	Breast - Mammary Tissue	178	336	1.56e-11	3.39e-10	0.0363675	0.059857	0.71887	0.051117	0.118497
ENSG00000138823	MTTP	Microsomal triglyceride transfer protein	Skin - Sun Exposed (Lower leg)	248	506	0.0256652	0.00289576	0.10093	0.0837265	-0.269592	0.129311	0.115663
ENSG00000092054	MYH7	Myosin heavy chain 7	Adipose - Subcutaneous	233	481	0.0250187	0.00217466	0.984462	1.15069	0.225092	3.92438	3.08333
ENSG00000092054	MYH7	Myosin heavy chain 7	Breast - Mammary Tissue	178	336	0.00594413	0.0052595	0.94174	0.873092	-0.109197	4.1621	3.7955
ENSG00000092054	MYH7	Myosin heavy chain 7	Esophagus - Mucosa	215	399	0.000238838	1.47e-05	0.574594	0.493165	-0.220473	1.94985	1.22758
ENSG00000092054	MYH7	Myosin heavy chain 7	Nerve - Tibial	211	459	0.0321754	0.00299299	1.38113	1.46814	0.0881404	3.14507	7.13975
ENSG00000092054	MYH7	Myosin heavy chain 7	Skin - Sun Exposed (Lower leg)	248	506	0.0125982	0.000976723	1.26435	1.20767	-0.0661639	3.26328	2.56072
ENSG00000160194	NDUFV3	NADH:ubiquinone oxidoreductase subunit V3	Breast - Mammary Tissue	178	336	3.43e-12	1.47e-10	14.0424	13.6461	-0.0412957	14.3639	13.8944
ENSG00000109320	NFKB1	Nuclear factor kappa B subunit 1	Adipose - Subcutaneous	233	481	0.0445584	0.00193023	27.4766	29.7992	0.11707	28.5351	30.5231
ENSG00000109320	NFKB1	Nuclear factor kappa B subunit 1	Artery - Tibial	220	471	0.0290127	0.00180595	28.8376	29.3626	0.0260311	29.707	30.1806
ENSG00000109320	NFKB1	Nuclear factor kappa B subunit 1	Breast - Mammary Tissue	178	336	5.72e-05	5.81e-05	29.1519	26.66	-0.128913	28.8533	27.1216
ENSG00000109320	NFKB1	Nuclear factor kappa B subunit 1	Cells - Cultured fibroblasts	211	424	0.000183155	0.000891992	34.5411	31.7513	-0.121496	34.861	32.3567
ENSG00000109320	NFKB1	Nuclear factor kappa B subunit 1	Nerve - Tibial	211	459	0.00216838	1.9e-05	29.6794	31.7918	0.0991928	30.0686	32.4395
ENSG00000109320	NFKB1	Nuclear factor kappa B subunit 1	Thyroid	225	459	0.0190705	0.000473186	26.0156	27.795	0.0954484	26.5088	28.8321
ENSG00000010322	NISCH	Nischarin	Breast - Mammary Tissue	178	336	1.19e-11	2.34e-09	93.0778	69.8888	-0.413378	95.4366	75.4864
ENSG00000166741	NNMT	Nicotinamide N-methyltransferase	Adipose - Subcutaneous	233	481	0.0183031	0.00104203	360.476	340.298	-0.0831045	398.162	405.581
ENSG00000166741	NNMT	Nicotinamide N-methyltransferase	Artery - Aorta	164	308	0.0167734	0.000584784	400.776	408.726	0.0283379	472.583	486.252
ENSG00000166741	NNMT	Nicotinamide N-methyltransferase	Breast - Mammary Tissue	178	336	0.00163993	0.0114135	305.072	281.068	-0.118226	334.085	340.615
ENSG00000166741	NNMT	Nicotinamide N-methyltransferase	Skin - Not Sun Exposed (Suprapubic)	206	445	0.025503	0.0034341	98.6225	78.4605	-0.32995	137.025	109.363
ENSG00000166741	NNMT	Nicotinamide N-methyltransferase	Skin - Sun Exposed (Lower leg)	248	506	3.42e-05	1.78e-05	129.746	101.043	-0.360726	175.425	137.837
ENSG00000112992	NNT	Nicotinamide nucleotide transhydrogenase	Artery - Tibial	220	471	1.88e-05	0.00369297	16.2353	15.2075	-0.094351	16.4305	15.4999
ENSG00000112992	NNT	Nicotinamide nucleotide transhydrogenase	Breast - Mammary Tissue	178	336	1.53e-46	2.29e-48	9.78116	11.2548	0.20247	10.8195	12.5014
ENSG00000112992	NNT	Nicotinamide nucleotide transhydrogenase	Heart - Atrial Appendage	143	318	0.00475172	0.00372328	37.0492	32.5794	-0.185482	36.6607	33.4499
ENSG00000112992	NNT	Nicotinamide nucleotide transhydrogenase	Muscle - Skeletal	266	552	0.00277372	0.00385949	44.1626	46.8905	0.0864689	46.9696	50.4886
ENSG00000112992	NNT	Nicotinamide nucleotide transhydrogenase	Thyroid	225	459	0.000447793	0.00369708	15.6513	16.6827	0.0920703	16.0407	17.067
ENSG00000167207	NOD2	Nucleotide binding oligomerization domain containing 2	Breast - Mammary Tissue	178	336	2.25e-05	0.00277153	1.25968	0.834399	-0.594248	1.39673	0.975261
ENSG00000164867	NOS3	Nitric oxide synthase 3	Breast - Mammary Tissue	178	336	6.31e-15	4.53e-12	11.8018	18.5243	0.65041	13.8345	20.7658
ENSG00000164867	NOS3	Nitric oxide synthase 3	Cells - Cultured fibroblasts	211	424	4.4e-06	0.00102637	0.858608	0.637706	-0.429108	0.890772	0.745317
ENSG00000015520	NPC1L1	NPC1 like intracellular cholesterol transporter 1	Artery - Aorta	164	308	0.00138522	0.00547352	1.85517	2.09336	0.174272	2.433	2.77256
ENSG00000015520	NPC1L1	NPC1 like intracellular cholesterol transporter 1	Heart - Atrial Appendage	143	318	0.0200066	0.00402589	0.109648	0.113989	0.0560088	0.165474	0.180071
ENSG00000015520	NPC1L1	NPC1 like intracellular cholesterol transporter 1	Muscle - Skeletal	266	552	0.013119	0.00490079	0.115041	0.0925555	-0.313757	0.194827	0.145101
ENSG00000169418	NPR1	Natriuretic peptide receptor 1	Breast - Mammary Tissue	178	336	1.35e-35	3.85e-39	66.9055	98.7172	0.561176	80.3542	108.411
ENSG00000159899	NPR2	Natriuretic peptide receptor 2	Breast - Mammary Tissue	178	336	1.97e-21	1.43e-20	17.7782	19.0074	0.0964598	18.498	19.4025
ENSG00000159899	NPR2	Natriuretic peptide receptor 2	Cells - Cultured fibroblasts	211	424	0.00341339	0.000101682	32.2334	30.0495	-0.101215	33.068	31.4411
ENSG00000159899	NPR2	Natriuretic peptide receptor 2	Heart - Left Ventricle	143	308	0.0165427	0.000386393	7.72165	7.03725	-0.133897	7.43797	6.94064
ENSG00000159899	NPR2	Natriuretic peptide receptor 2	Pituitary	84	228	0.0012839	0.000110901	29.7555	25.6608	-0.213587	31.4022	27.027
ENSG00000159899	NPR2	Natriuretic peptide receptor 2	Skin - Not Sun Exposed (Suprapubic)	206	445	0.00932691	0.000997845	10.9047	8.71739	-0.322982	11.9483	9.61031
ENSG00000159899	NPR2	Natriuretic peptide receptor 2	Skin - Sun Exposed (Lower leg)	248	506	1.02e-13	4.31e-14	16.3904	13.5178	-0.277986	17.5268	14.2999
ENSG00000122585	NPY	Neuropeptide Y	Breast - Mammary Tissue	178	336	2.51e-25	4.92e-23	0.132777	0.375097	1.49826	0.226668	2.96852
ENSG00000144852	NR1I2	Nuclear receptor subfamily 1 group I member 2	Breast - Mammary Tissue	178	336	0.0472504	0.0494809	0.115254	0.066891	-0.784933	0.138087	0.0928481
ENSG00000113580	NR3C1	Nuclear receptor subfamily 3 group C member 1	Breast - Mammary Tissue	178	336	2.14e-20	3.74e-15	25.2129	27.4979	0.125157	26.7913	29.755
ENSG00000151623	NR3C2	Nuclear receptor subfamily 3 group C member 2	Breast - Mammary Tissue	178	336	4.42e-09	2.53e-07	9.34398	7.5886	-0.300203	9.81679	8.30388
ENSG00000198400	NTRK1	Neurotrophic receptor tyrosine kinase 1	Breast - Mammary Tissue	178	336	3.42e-18	1.28e-13	1.04072	0.381587	-1.4475	1.59364	0.657439
ENSG00000148053	NTRK2	Neurotrophic receptor tyrosine kinase 2	Adipose - Subcutaneous	233	481	0.000145697	0.000150197	16.4006	21.0756	0.361825	18.5421	23.2342
ENSG00000148053	NTRK2	Neurotrophic receptor tyrosine kinase 2	Heart - Atrial Appendage	143	318	4.27e-05	0.000330254	4.04495	3.67506	-0.138354	4.54117	4.25214
ENSG00000148053	NTRK2	Neurotrophic receptor tyrosine kinase 2	Thyroid	225	459	0.00904469	0.000551161	25.6868	29.997	0.223791	30.2046	34.0806
ENSG00000169006	NTSR2	Neurotensin receptor 2	Breast - Mammary Tissue	178	336	1.02e-20	4.42e-13	0.083495	0.100995	0.274522	0.366852	0.432834
ENSG00000105953	OGDH	Oxoglutarate dehydrogenase	Breast - Mammary Tissue	178	336	2.36e-14	4.74e-08	51.3597	51.6349	0.00771114	52.667	52.4342
ENSG00000116329	OPRD1	Opioid receptor delta 1	Adipose - Subcutaneous	233	481	0.0276357	0.00178918	0.052431	0.044731	-0.229145	0.0630489	0.0529924
ENSG00000116329	OPRD1	Opioid receptor delta 1	Breast - Mammary Tissue	178	336	1.27e-10	1.24e-05	0.061576	0.0723875	0.233372	0.0755701	0.144696
ENSG00000116329	OPRD1	Opioid receptor delta 1	Cells - EBV-transformed lymphocytes	112	215	0.0346324	0.000327115	0.047994	0.038398	-0.321823	0.0534726	0.0470517
ENSG00000116329	OPRD1	Opioid receptor delta 1	Muscle - Skeletal	266	552	6.68e-24	1.39e-20	0.0420385	0.089474	1.08976	0.0559885	0.240888
ENSG00000082556	OPRK1	Opioid receptor kappa 1	Adipose - Subcutaneous	233	481	7.56e-07	0.000828016	0.2478	0.170096	-0.542827	0.345115	0.244377
ENSG00000082556	OPRK1	Opioid receptor kappa 1	Artery - Tibial	220	471	4.73e-06	0.000130391	0.044457	0.024573	-0.855337	0.0656684	0.0432512
ENSG00000082556	OPRK1	Opioid receptor kappa 1	Breast - Mammary Tissue	178	336	0.0136154	0.0401581	0.0270515	0.0238215	-0.183444	0.0556138	0.0546184
ENSG00000082556	OPRK1	Opioid receptor kappa 1	Muscle - Skeletal	266	552	0.00608574	0.000961917	0.014004	0.0107305	-0.384122	0.0359364	0.0367234
ENSG00000082556	OPRK1	Opioid receptor kappa 1	Nerve - Tibial	211	459	0.0232734	0.00125982	0.004253	0		0.0191739	0.0163681
ENSG00000112038	OPRM1	Opioid receptor mu 1	Breast - Mammary Tissue	178	336	1.82e-30	1.2e-32	0	0		0.00189727	0.00248474
ENSG00000229314	ORM1	Orosomucoid 1	Artery - Aorta	164	308	0.000147789	0.00384735	0.653921	0.509949	-0.358764	1.73292	2.35475
ENSG00000229314	ORM1	Orosomucoid 1	Breast - Mammary Tissue	178	336	0.000729647	0.0410675	0.631644	0.932262	0.561625	4.69882	6.77616
ENSG00000229314	ORM1	Orosomucoid 1	Lung	190	414	0.0346578	0.010091	10.6017	8.52967	-0.313733	42.0191	26.7408
ENSG00000228278	ORM2	Orosomucoid 2	Adipose - Subcutaneous	233	481	3.11e-18	4.67e-17	0.493196	0.654958	0.409241	2.34473	2.50703
ENSG00000228278	ORM2	Orosomucoid 2	Adrenal Gland	111	184	0.0357462	0.0180532	1.39387	1.85972	0.415989	2.784	4.13957
ENSG00000228278	ORM2	Orosomucoid 2	Muscle - Skeletal	266	552	6.02e-08	6.23e-08	0.0667425	0.082037	0.297669	0.281327	0.215092
ENSG00000228278	ORM2	Orosomucoid 2	Pancreas	139	223	0.0130328	0.00531268	0.210948	0.225633	0.0970907	0.675709	1.37113
ENSG00000180914	OXTR	Oxytocin receptor	Breast - Mammary Tissue	178	336	1.32e-73	0	54.5705	0.446621	-6.93293	78.5348	12.1016
ENSG00000169313	P2RY12	Purinergic receptor P2Y12	Adipose - Subcutaneous	233	481	0.00670097	0.000486302	3.43127	2.71304	-0.338832	4.17093	3.38807
ENSG00000169313	P2RY12	Purinergic receptor P2Y12	Adipose - Visceral (Omentum)	180	407	0.0071617	0.000256366	2.52311	2.14955	-0.231168	3.21078	2.72058
ENSG00000169313	P2RY12	Purinergic receptor P2Y12	Breast - Mammary Tissue	178	336	0.0287866	0.00965618	1.98049	1.54089	-0.362085	2.48298	2.00183
ENSG00000169313	P2RY12	Purinergic receptor P2Y12	Heart - Atrial Appendage	143	318	0.000139666	3.29e-06	0.640324	0.555726	-0.204428	0.852209	0.655601
ENSG00000169313	P2RY12	Purinergic receptor P2Y12	Liver	78	184	0.0499276	0.000378403	0.132346	0.084978	-0.639148	0.218972	0.167623
ENSG00000169313	P2RY12	Purinergic receptor P2Y12	Pancreas	139	223	0.0408111	0.000363542	0.171807	0.120968	-0.506163	0.210695	0.186355
ENSG00000169313	P2RY12	Purinergic receptor P2Y12	Skin - Not Sun Exposed (Suprapubic)	206	445	0.0314823	0.00058138	0.280715	0.20307	-0.467129	0.36881	0.291511
ENSG00000169313	P2RY12	Purinergic receptor P2Y12	Skin - Sun Exposed (Lower leg)	248	506	0.000171361	1.89e-06	0.316711	0.237322	-0.41632	0.426502	0.316553
ENSG00000171759	PAH	Phenylalanine hydroxylase	Breast - Mammary Tissue	178	336	0.00354494	0.0350654	0.146891	0.03928	-1.90287	0.194565	0.11532
ENSG00000143799	PARP1	Poly(ADP-ribose) polymerase 1	Adipose - Subcutaneous	233	481	0.0299751	0.00369901	37.038	37.6483	0.0235785	37.8915	38.488
ENSG00000143799	PARP1	Poly(ADP-ribose) polymerase 1	Breast - Mammary Tissue	178	336	1.2e-07	1.83e-05	39.173	35.487	-0.142569	39.7536	36.6525
ENSG00000143799	PARP1	Poly(ADP-ribose) polymerase 1	Cells - Cultured fibroblasts	211	424	0.00350912	0.000152194	82.2168	75.1847	-0.128993	94.3619	90.6187
ENSG00000143799	PARP1	Poly(ADP-ribose) polymerase 1	Muscle - Skeletal	266	552	0.0380008	0.00886021	43.206	42.199	-0.0340246	44.5488	43.6057
ENSG00000143799	PARP1	Poly(ADP-ribose) polymerase 1	Whole Blood	259	539	0.0352691	0.00600011	12.1624	13.376	0.137219	16.8596	17.1594
ENSG00000129484	PARP2	Poly(ADP-ribose) polymerase 2	Breast - Mammary Tissue	178	336	0.000340279	0.00205961	30.6296	25.2844	-0.276679	31.5034	27.9626
ENSG00000041880	PARP3	Poly(ADP-ribose) polymerase family member 3	Artery - Tibial	220	471	0.0370418	0.00321518	17.1019	18.1284	0.084095	17.995	18.7836
ENSG00000041880	PARP3	Poly(ADP-ribose) polymerase family member 3	Cells - Cultured fibroblasts	211	424	1.29e-08	1.28e-10	32.3277	34.4321	0.0909833	33.1955	34.6565
ENSG00000041880	PARP3	Poly(ADP-ribose) polymerase family member 3	Muscle - Skeletal	266	552	0.0012397	0.000165318	8.98383	9.74442	0.117246	9.21346	9.91242
ENSG00000041880	PARP3	Poly(ADP-ribose) polymerase family member 3	Pituitary	84	228	0.0283243	0.00178267	18.8103	19.5755	0.0575263	19.9759	21.8394
ENSG00000041880	PARP3	Poly(ADP-ribose) polymerase family member 3	Skin - Not Sun Exposed (Suprapubic)	206	445	0.000211591	5.74e-06	11.472	12.5425	0.128708	12.3305	12.8725
ENSG00000041880	PARP3	Poly(ADP-ribose) polymerase family member 3	Skin - Sun Exposed (Lower leg)	248	506	1.99e-07	9.3e-09	11.6921	13.2414	0.179522	12.4344	13.7942
ENSG00000041880	PARP3	Poly(ADP-ribose) polymerase family member 3	Thyroid	225	459	2.74e-07	8.63e-10	41.106	46.6417	0.182271	42.3092	47.2888
ENSG00000188389	PDCD1	Programmed cell death 1	Breast - Mammary Tissue	178	336	1.57e-10	3.35e-07	1.25099	0.627458	-0.995475	1.53807	0.816726
ENSG00000112541	PDE10A	Phosphodiesterase 10A	Breast - Mammary Tissue	178	336	1.02e-18	7.04e-18	0.894534	1.33385	0.576388	1.01193	1.63127
ENSG00000123360	PDE1B	Phosphodiesterase 1B	Breast - Mammary Tissue	178	336	3.39e-20	2.38e-17	17.3972	25.6806	0.561827	20.3074	29.8456
ENSG00000172572	PDE3A	Phosphodiesterase 3A	Breast - Mammary Tissue	178	336	3.21e-34	9.39e-32	3.58299	5.32976	0.572905	4.11497	6.00556
ENSG00000152270	PDE3B	Phosphodiesterase 3B	Breast - Mammary Tissue	178	336	1.13e-21	1.74e-14	3.93581	6.96731	0.823941	9.12758	13.5448
ENSG00000065989	PDE4A	Phosphodiesterase 4A	Adipose - Subcutaneous	233	481	3.56e-05	2.02e-06	19.8125	20.8895	0.076367	20.2203	21.2773
ENSG00000065989	PDE4A	Phosphodiesterase 4A	Adipose - Visceral (Omentum)	180	407	0.00332602	3.08e-05	14.1678	15.4191	0.122098	14.695	15.7386
ENSG00000065989	PDE4A	Phosphodiesterase 4A	Artery - Tibial	220	471	0.0130104	0.00266707	10.8325	10.3426	-0.0667673	12.0444	11.6417
ENSG00000065989	PDE4A	Phosphodiesterase 4A	Breast - Mammary Tissue	178	336	3.76e-35	1.27e-34	13.1348	15.1837	0.209124	13.5188	15.2369
ENSG00000065989	PDE4A	Phosphodiesterase 4A	Cells - Cultured fibroblasts	211	424	0.0125447	0.000542986	16.6859	15.9717	-0.0631116	16.9811	16.0752
ENSG00000065989	PDE4A	Phosphodiesterase 4A	Heart - Atrial Appendage	143	318	0.0392994	0.00101507	5.05805	5.77337	0.190832	5.3884	6.29594
ENSG00000184588	PDE4B	Phosphodiesterase 4B	Breast - Mammary Tissue	178	336	7.94e-38	0	21.8698	8.93008	-1.2922	25.7437	11.1686
ENSG00000105650	PDE4C	Phosphodiesterase 4C	Brain - Cortex	75	195	0.0240153	0.00191042	4.09672	4.91185	0.261797	4.32218	4.98688
ENSG00000105650	PDE4C	Phosphodiesterase 4C	Breast - Mammary Tissue	178	336	0.000218479	0.00214923	0.598892	0.813379	0.441633	0.88044	1.29533
ENSG00000113448	PDE4D	Phosphodiesterase 4D	Artery - Tibial	220	471	0.00921817	0.000862555	20.9772	20.3419	-0.0443677	23.1335	22.634
ENSG00000113448	PDE4D	Phosphodiesterase 4D	Brain - Cerebellar Hemisphere	75	202	0.044109	0.000586246	2.47713	2.45539	-0.0127174	2.61891	2.5464
ENSG00000113448	PDE4D	Phosphodiesterase 4D	Brain - Cerebellum	72	194	0.00944971	6.04e-05	3.2224	2.80502	-0.200122	3.31597	2.89591
ENSG00000113448	PDE4D	Phosphodiesterase 4D	Breast - Mammary Tissue	178	336	1.05e-11	3.73e-07	3.21422	3.85919	0.263825	3.53969	4.46104
ENSG00000113448	PDE4D	Phosphodiesterase 4D	Heart - Left Ventricle	143	308	0.010127	0.000451049	3.43891	2.34875	-0.550058	4.07853	2.90643
ENSG00000113448	PDE4D	Phosphodiesterase 4D	Muscle - Skeletal	266	552	0.0206572	0.00209857	27.5024	22.233	-0.306854	32.7566	28.0606
ENSG00000113448	PDE4D	Phosphodiesterase 4D	Nerve - Tibial	211	459	0.0295209	0.00304668	5.00901	4.76191	-0.0729851	5.77376	5.55452
ENSG00000113448	PDE4D	Phosphodiesterase 4D	Skin - Not Sun Exposed (Suprapubic)	206	445	0.00321499	0.000236688	2.82926	2.55652	-0.146246	3.26697	2.80236
ENSG00000134853	PDGFRA	Platelet derived growth factor receptor alpha	Adrenal Gland	111	184	0.0446971	0.000708809	24.6537	18.6883	-0.399665	26.2964	21.6326
ENSG00000134853	PDGFRA	Platelet derived growth factor receptor alpha	Artery - Tibial	220	471	2.9e-08	2.94e-10	34.7436	36.1807	0.0584731	38.1857	39.7646
ENSG00000134853	PDGFRA	Platelet derived growth factor receptor alpha	Breast - Mammary Tissue	178	336	0.00261862	0.00125888	53.1268	37.1463	-0.516223	60.0571	43.0019
ENSG00000134853	PDGFRA	Platelet derived growth factor receptor alpha	Nerve - Tibial	211	459	0.020066	0.0017615	40.6964	44.0047	0.112756	41.8455	45.6759
ENSG00000134853	PDGFRA	Platelet derived growth factor receptor alpha	Pituitary	84	228	6.6e-11	5.98e-07	3.51853	6.08212	0.789601	4.85454	6.84471
ENSG00000134853	PDGFRA	Platelet derived growth factor receptor alpha	Skin - Sun Exposed (Lower leg)	248	506	0.00353909	0.000126663	20.4846	19.1221	-0.099306	24.9564	21.5286
ENSG00000113721	PDGFRB	Platelet derived growth factor receptor beta	Artery - Tibial	220	471	0.0120237	0.00115492	352.942	369.634	0.0666643	365.953	379.411
ENSG00000113721	PDGFRB	Platelet derived growth factor receptor beta	Breast - Mammary Tissue	178	336	5.32e-17	2.58e-16	174.471	192.512	0.141953	184.313	202.448
ENSG00000113721	PDGFRB	Platelet derived growth factor receptor beta	Pituitary	84	228	0.0100122	0.0113121	34.5795	41.014	0.246199	40.5705	47.7149
ENSG00000113721	PDGFRB	Platelet derived growth factor receptor beta	Skin - Sun Exposed (Lower leg)	248	506	0.00956245	0.000934673	107.757	95.3466	-0.176535	125.255	111.259
ENSG00000113721	PDGFRB	Platelet derived growth factor receptor beta	Thyroid	225	459	0.0256888	0.00143642	148.6	144.723	-0.0381399	152.893	150.572
ENSG00000113721	PDGFRB	Platelet derived growth factor receptor beta	Whole Blood	259	539	2.85e-05	0.000383571	0.99959	1.23998	0.310908	2.30586	2.91712
ENSG00000152256	PDK1	Pyruvate dehydrogenase kinase 1	Adipose - Subcutaneous	233	481	5.16e-05	1.54e-05	4.13808	3.94275	-0.0697593	5.61124	4.96622
ENSG00000152256	PDK1	Pyruvate dehydrogenase kinase 1	Cells - Cultured fibroblasts	211	424	0.00194793	0.000198419	6.73325	6.2127	-0.116084	6.56247	6.31531
ENSG00000152256	PDK1	Pyruvate dehydrogenase kinase 1	Skin - Sun Exposed (Lower leg)	248	506	0.0410423	0.0030436	11.55	11.6044	0.00679154	13.5836	12.9439
ENSG00000160209	PDXK	Pyridoxal kinase	Adipose - Subcutaneous	233	481	0.0230248	0.00301897	32.4174	27.2366	-0.251222	34.9607	29.7698
ENSG00000160209	PDXK	Pyridoxal kinase	Adipose - Visceral (Omentum)	180	407	0.0340382	0.00162487	26.6266	24.9471	-0.0939934	30.6921	26.163
ENSG00000160209	PDXK	Pyridoxal kinase	Nerve - Tibial	211	459	2.35e-06	7.02e-08	46.4835	38.5674	-0.269337	49.176	42.3237
ENSG00000256713	PGA5	Pepsinogen A5	Artery - Tibial	220	471	0.00959793	0.00196108	0.119941	0.085835	-0.482681	0.553424	0.469641
ENSG00000256713	PGA5	Pepsinogen A5	Breast - Mammary Tissue	178	336	0.000793045	0.00320058	0.451815	0.445279	-0.0210242	0.892488	1.48967
ENSG00000256713	PGA5	Pepsinogen A5	Esophagus - Gastroesophageal Junction	137	266	0.00309188	0.000470644	0.203453	0.145489	-0.483781	0.611009	2.07896
ENSG00000256713	PGA5	Pepsinogen A5	Stomach	148	259	0.0172983	0.00105353	2202.99	2370.65	0.105816	3141.42	4430.89
ENSG00000119630	PGF	Placental growth factor	Artery - Aorta	164	308	0.00855111	0.00352524	39.4425	49.6987	0.333455	69.6666	70.0572
ENSG00000119630	PGF	Placental growth factor	Artery - Tibial	220	471	0.030804	0.00500858	78.7191	104.27	0.405539	109.482	134.118
ENSG00000082175	PGR	Progesterone receptor	Adipose - Subcutaneous	233	481	1.82e-05	0.0033605	2.67955	3.45233	0.36558	2.94129	3.8521
ENSG00000082175	PGR	Progesterone receptor	Adipose - Visceral (Omentum)	180	407	1.01e-15	3.72e-14	1.38282	1.31543	-0.0720841	1.72259	1.54694
ENSG00000082175	PGR	Progesterone receptor	Artery - Aorta	164	308	0.00576798	0.0035537	15.0347	14.677	-0.034739	16.8879	15.4888
ENSG00000082175	PGR	Progesterone receptor	Nerve - Tibial	211	459	0.0120984	0.00472144	2.2582	2.84969	0.335632	2.50233	2.95738
ENSG00000121879	PIK3CA	Phosphatidylinositol-4,5-bisphosphate 3-kinase catalytic subunit alpha	Breast - Mammary Tissue	178	336	2.54e-15	1.71e-10	17.3409	16.8785	-0.0390005	17.4859	17.4549
ENSG00000171608	PIK3CD	Phosphatidylinositol-4,5-bisphosphate 3-kinase catalytic subunit delta	Breast - Mammary Tissue	178	336	1.58e-31	0	10.4436	6.08141	-0.780143	10.7374	6.83259
ENSG00000105851	PIK3CG	Phosphatidylinositol-4,5-bisphosphate 3-kinase catalytic subunit gamma	Breast - Mammary Tissue	178	336	0.0116771	0.0314677	1.34789	1.002	-0.427819	1.46577	1.16592
ENSG00000143627	PKLR	Pyruvate kinase L/R	Skin - Not Sun Exposed (Suprapubic)	206	445	6.66e-10	0.00160705	0.459027	0.801607	0.804318	1.37735	2.61388
ENSG00000170890	PLA2G1B	Phospholipase A2 group IB	Adipose - Visceral (Omentum)	180	407	0.00256965	0.00010928	0.498487	0.516892	0.0523055	8.11424	5.93206
ENSG00000170890	PLA2G1B	Phospholipase A2 group IB	Artery - Aorta	164	308	0.00784378	0.000336823	1.20065	0.582781	-1.04279	28.8645	2.81717
ENSG00000170890	PLA2G1B	Phospholipase A2 group IB	Breast - Mammary Tissue	178	336	0.000489254	0.000332154	0.700878	0.521151	-0.427459	4.03259	7.06305
ENSG00000170890	PLA2G1B	Phospholipase A2 group IB	Cells - EBV-transformed lymphocytes	112	215	0.000916031	4.44e-05	0.482749	0.236839	-1.02737	1.88666	0.983244
ENSG00000170890	PLA2G1B	Phospholipase A2 group IB	Heart - Atrial Appendage	143	318	0.000631229	3.98e-06	0.198664	0.253794	0.353325	1.22535	1.31029
ENSG00000170890	PLA2G1B	Phospholipase A2 group IB	Heart - Left Ventricle	143	308	0.00735218	0.000204221	0.206463	0.185412	-0.155149	1.84658	1.26127
ENSG00000170890	PLA2G1B	Phospholipase A2 group IB	Pituitary	84	228	2.07e-06	4.77e-06	5.23538	3.15748	-0.729517	6.66934	5.88737
ENSG00000170890	PLA2G1B	Phospholipase A2 group IB	Thyroid	225	459	0.0238833	0.000660927	0.817234	0.584918	-0.482515	2.45282	2.38976
ENSG00000170890	PLA2G1B	Phospholipase A2 group IB	Whole Blood	259	539	0.0040177	7.96e-05	0.227818	0.184508	-0.304198	1.48539	1.15162
ENSG00000188257	PLA2G2A	Phospholipase A2 group IIA	Adipose - Subcutaneous	233	481	1.12e-09	9.16e-12	830.323	662.96	-0.324751	1194.48	946.31
ENSG00000188257	PLA2G2A	Phospholipase A2 group IIA	Breast - Mammary Tissue	178	336	6.65e-10	2.33e-07	98.178	185.713	0.919603	211.263	383.448
ENSG00000188257	PLA2G2A	Phospholipase A2 group IIA	Muscle - Skeletal	266	552	5.68e-06	2.88e-07	29.2605	16.9748	-0.785556	82.3901	52.8475
ENSG00000188257	PLA2G2A	Phospholipase A2 group IIA	Pituitary	84	228	0.00615387	0.00755837	6.53257	5.25326	-0.314436	56.9078	25.3244
ENSG00000188257	PLA2G2A	Phospholipase A2 group IIA	Skin - Not Sun Exposed (Suprapubic)	206	445	0.00425602	0.000278679	92.6165	58.9954	-0.650666	188.978	136.622
ENSG00000188257	PLA2G2A	Phospholipase A2 group IIA	Skin - Sun Exposed (Lower leg)	248	506	4.89e-06	4.06e-07	131.823	72.3542	-0.865452	228.339	146.598
ENSG00000104368	PLAT	Plasminogen activator, tissue type	Artery - Aorta	164	308	0.0114296	0.00280856	49.1467	48.3648	-0.0231371	59.9123	59.5156
ENSG00000104368	PLAT	Plasminogen activator, tissue type	Breast - Mammary Tissue	178	336	1.42e-11	1.13e-08	52.6155	38.7754	-0.440347	63.5108	49.5786
ENSG00000104368	PLAT	Plasminogen activator, tissue type	Nerve - Tibial	211	459	0.026376	0.00358654	77.7358	83.3525	0.100646	78.6251	86.928
ENSG00000104368	PLAT	Plasminogen activator, tissue type	Skin - Not Sun Exposed (Suprapubic)	206	445	0.0332288	0.0125129	5.52799	6.45009	0.222566	7.45519	8.65315
ENSG00000105355	PLIN3	Perilipin 3	Artery - Aorta	164	308	0.0392966	0.00225436	76.1918	80.3426	0.0765285	81.753	85.5246
ENSG00000105355	PLIN3	Perilipin 3	Artery - Tibial	220	471	1.48e-05	3.1e-06	50.1457	56.6614	0.17624	56.7286	60.7671
ENSG00000105355	PLIN3	Perilipin 3	Breast - Mammary Tissue	178	336	7.67e-06	0.000207877	47.3967	38.8287	-0.287663	47.4596	43.7316
ENSG00000105355	PLIN3	Perilipin 3	Pituitary	84	228	0.0170682	0.0348353	12.092	10.943	-0.144032	14.1752	13.9796
ENSG00000185664	PMEL	Premelanosome protein	Breast - Mammary Tissue	178	336	2.91e-12	1.06e-09	5.41739	1.6198	-1.74178	24.5758	5.42721
ENSG00000175535	PNLIP	Pancreatic lipase	Adipose - Subcutaneous	233	481	0.0288061	0.00305806	0.506354	0.216244	-1.22749	3.01052	34.715
ENSG00000175535	PNLIP	Pancreatic lipase	Adipose - Visceral (Omentum)	180	407	0.00150098	0.000157102	0.597866	0.797972	0.416516	18.0215	15.0261
ENSG00000175535	PNLIP	Pancreatic lipase	Artery - Tibial	220	471	0.00726334	0.000572885	0.266076	0.249624	-0.0920817	4.56255	7.00601
ENSG00000175535	PNLIP	Pancreatic lipase	Brain - Substantia nigra	50	133	0.00276475	0.000859965	0.045887	0		1.67525	1.17188
ENSG00000175535	PNLIP	Pancreatic lipase	Cells - Cultured fibroblasts	211	424	0.0475006	0.00260236	0.613866	0.459471	-0.417948	3.10475	2.96543
ENSG00000175535	PNLIP	Pancreatic lipase	Cells - EBV-transformed lymphocytes	112	215	5.68e-06	3.03e-07	1.18591	0.151225	-2.97123	3.43186	2.13769
ENSG00000175535	PNLIP	Pancreatic lipase	Colon - Sigmoid	151	268	5.92e-10	2.7e-12	0.592437	0.380821	-0.637551	3.75443	7.65876
ENSG00000175535	PNLIP	Pancreatic lipase	Muscle - Skeletal	266	552	0.00995766	0.000719737	0.195864	0.0787895	-1.31378	2.04454	2.28182
ENSG00000175535	PNLIP	Pancreatic lipase	Skin - Not Sun Exposed (Suprapubic)	206	445	0.00962664	0.000284108	0.624913	0.376027	-0.732819	2.66527	8.26204
ENSG00000198805	PNP	Purine nucleoside phosphorylase	Breast - Mammary Tissue	178	336	1.06e-16	2.55e-15	26.8798	38.3147	0.511374	34.7627	55.0167
ENSG00000101868	POLA1	DNA polymerase alpha 1, catalytic subunit	Pituitary	84	228	0.00103413	0.0157075	2.05191	1.88528	-0.122189	2.08251	2.04631
ENSG00000070501	POLB	DNA polymerase beta	Heart - Left Ventricle	143	308	0.0451907	0.00694981	8.41436	7.54454	-0.157421	7.98735	7.24444
ENSG00000070501	POLB	DNA polymerase beta	Muscle - Skeletal	266	552	2.76e-05	8.24e-05	16.9659	20.2977	0.258678	18.4873	22.4596
ENSG00000070501	POLB	DNA polymerase beta	Skin - Not Sun Exposed (Suprapubic)	206	445	0.0479451	0.0253915	13.9721	14.2454	0.0279421	15.4582	15.7889
ENSG00000177084	POLE	DNA polymerase epsilon, catalytic subunit	Adipose - Subcutaneous	233	481	0.00061093	1.23e-05	12.0614	11.7587	-0.0366688	12.3891	12.2045
ENSG00000177084	POLE	DNA polymerase epsilon, catalytic subunit	Artery - Aorta	164	308	0.0246865	0.000748308	14.4818	12.6639	-0.193518	14.4071	13.2885
ENSG00000177084	POLE	DNA polymerase epsilon, catalytic subunit	Artery - Tibial	220	471	8.76e-07	1.01e-08	14.7363	13.0497	-0.175353	15.2568	13.5049
ENSG00000177084	POLE	DNA polymerase epsilon, catalytic subunit	Thyroid	225	459	1.18e-05	2.01e-07	12.0646	11.1974	-0.107616	12.3001	11.5672
ENSG00000177084	POLE	DNA polymerase epsilon, catalytic subunit	Whole Blood	259	539	0.0205848	0.000482483	3.30603	3.48422	0.0757359	4.56104	4.46674
ENSG00000148229	POLE3	DNA polymerase epsilon 3, accessory subunit	Breast - Mammary Tissue	178	336	0.000176649	0.000579156	42.595	37.472	-0.184871	42.5158	39.4079
ENSG00000115350	POLE4	DNA polymerase epsilon 4, accessory subunit	Breast - Mammary Tissue	178	336	1.66e-28	6.06e-31	43.0976	48.3759	0.166681	45.1278	52.503
ENSG00000186951	PPARA	Peroxisome proliferator activated receptor alpha	Breast - Mammary Tissue	178	336	3.11e-10	6.37e-07	5.83493	5.77707	-0.0143774	6.51385	6.16055
ENSG00000112033	PPARD	Peroxisome proliferator activated receptor delta	Cells - Cultured fibroblasts	211	424	0.000193822	7.45e-05	50.2052	46.1501	-0.121501	51.8872	47.4907
ENSG00000112033	PPARD	Peroxisome proliferator activated receptor delta	Muscle - Skeletal	266	552	0.0327532	0.0224967	16.9341	14.8962	-0.184996	22.2141	20.3926
ENSG00000132170	PPARG	Peroxisome proliferator activated receptor gamma	Adipose - Subcutaneous	233	481	0.00963957	0.000485118	68.798	56.8936	-0.2741	70.9241	63.1598
ENSG00000132170	PPARG	Peroxisome proliferator activated receptor gamma	Artery - Aorta	164	308	0.00177445	0.000101612	2.35819	2.66007	0.173787	3.02679	3.27951
ENSG00000132170	PPARG	Peroxisome proliferator activated receptor gamma	Breast - Mammary Tissue	178	336	9.45e-21	1.06e-19	29.5438	49.4994	0.744553	38.1601	52.921
ENSG00000132170	PPARG	Peroxisome proliferator activated receptor gamma	Skin - Not Sun Exposed (Suprapubic)	206	445	0.0471008	0.004091	2.82235	2.59482	-0.121262	3.93645	3.69994
ENSG00000132170	PPARG	Peroxisome proliferator activated receptor gamma	Skin - Sun Exposed (Lower leg)	248	506	9.76e-05	5.43e-06	3.80754	3.35054	-0.184463	4.84843	4.08084
ENSG00000132170	PPARG	Peroxisome proliferator activated receptor gamma	Thyroid	225	459	0.0330565	0.00148408	10.8236	10.577	-0.0332499	11.1614	10.9216
ENSG00000132170	PPARG	Peroxisome proliferator activated receptor gamma	Whole Blood	259	539	0.0029158	0.000289684	1.12133	1.165	0.055119	1.44045	1.6074
ENSG00000196262	PPIA	Peptidylprolyl isomerase A	Breast - Mammary Tissue	178	336	7.37e-08	3.94e-08	185.87	179.327	-0.0517051	190.33	183.809
ENSG00000108179	PPIF	Peptidylprolyl isomerase F	Adipose - Subcutaneous	233	481	2.86e-07	0.00232365	33.0592	27.871	-0.246287	41.6361	35.9261
ENSG00000108179	PPIF	Peptidylprolyl isomerase F	Artery - Tibial	220	471	0.0147822	0.00707182	18.3785	17.1341	-0.101149	20.637	19.472
ENSG00000108179	PPIF	Peptidylprolyl isomerase F	Breast - Mammary Tissue	178	336	1.84e-08	0.0015579	40.1195	42.3616	0.078457	50.3346	56.278
ENSG00000108179	PPIF	Peptidylprolyl isomerase F	Heart - Atrial Appendage	143	318	0.0230615	0.00446487	65.6294	65.3739	-0.00562637	66.0931	65.089
ENSG00000108179	PPIF	Peptidylprolyl isomerase F	Skin - Sun Exposed (Lower leg)	248	506	0.0357469	0.00540107	101.519	94.3767	-0.105247	110.026	97.304
ENSG00000221823	PPP3R1	Protein phosphatase 3 regulatory subunit B, alpha	Breast - Mammary Tissue	178	336	5.87e-36	5.65e-37	40.0354	43.1272	0.107322	40.709	44.4817
ENSG00000188386	PPP3R2	Protein phosphatase 3 regulatory subunit B, beta	Breast - Mammary Tissue	178	336	5.72e-08	2.34e-07	0	0.017918	Inf	0.0167262	0.10839
ENSG00000188386	PPP3R2	Protein phosphatase 3 regulatory subunit B, beta	Esophagus - Muscularis	193	368	0.00598853	0.000881232	0.0193	0.0194815	0.0135039	0.028259	0.0484131
ENSG00000188386	PPP3R2	Protein phosphatase 3 regulatory subunit B, beta	Skin - Sun Exposed (Lower leg)	248	506	0.00417565	0.000406476	0	0		0.0167151	0.034834
ENSG00000126432	PRDX5	Peroxiredoxin 5	Artery - Aorta	164	308	0.00178838	0.000121083	246.352	235.048	-0.0677656	251.041	238.942
ENSG00000126432	PRDX5	Peroxiredoxin 5	Artery - Tibial	220	471	0.0184814	0.00368829	182.381	178.697	-0.0294361	188.157	183.292
ENSG00000126432	PRDX5	Peroxiredoxin 5	Breast - Mammary Tissue	178	336	0.00820541	0.00621795	327.834	266.902	-0.296658	332.593	275.035
ENSG00000126432	PRDX5	Peroxiredoxin 5	Esophagus - Muscularis	193	368	0.0103656	0.000159967	216.903	208.629	-0.0561138	223.931	208.811
ENSG00000126432	PRDX5	Peroxiredoxin 5	Muscle - Skeletal	266	552	4.87e-05	5.69e-06	230.802	247.026	0.0980132	240.057	249.402
ENSG00000126432	PRDX5	Peroxiredoxin 5	Nerve - Tibial	211	459	0.00989784	0.000592024	348.328	343.416	-0.0204892	349.633	345.073
ENSG00000126432	PRDX5	Peroxiredoxin 5	Whole Blood	259	539	0.0109551	0.00657026	284.945	286.046	0.00556369	310.833	314.471
ENSG00000186652	PRG2	Proteoglycan 2, pro eosinophil major basic protein	Adipose - Subcutaneous	233	481	0.00455136	0.000379717	9.19659	8.2178	-0.162347	12.9235	11.0683
ENSG00000186652	PRG2	Proteoglycan 2, pro eosinophil major basic protein	Breast - Mammary Tissue	178	336	5e-06	5.43e-05	4.93612	3.79155	-0.380588	6.14378	5.32908
ENSG00000186652	PRG2	Proteoglycan 2, pro eosinophil major basic protein	Pituitary	84	228	0.000270849	0.000748367	0.636973	0.973059	0.611293	0.982154	1.59484
ENSG00000186652	PRG2	Proteoglycan 2, pro eosinophil major basic protein	Skin - Sun Exposed (Lower leg)	248	506	0.000468577	2.83e-05	9.59369	9.14166	-0.0696297	12.247	11.2359
ENSG00000186652	PRG2	Proteoglycan 2, pro eosinophil major basic protein	Thyroid	225	459	0.000418287	6.13e-05	3.37954	3.22861	-0.0659137	4.7712	4.95742
ENSG00000132356	PRKAA1	Protein kinase AMP-activated catalytic subunit alpha 1	Adipose - Visceral (Omentum)	180	407	0.0465835	0.00192354	35.7625	35.8763	0.0045815	38.4072	37.9903
ENSG00000132356	PRKAA1	Protein kinase AMP-activated catalytic subunit alpha 1	Breast - Mammary Tissue	178	336	2.29e-16	5.98e-14	46.3576	46.7694	0.0127559	47.395	47.5241
ENSG00000132356	PRKAA1	Protein kinase AMP-activated catalytic subunit alpha 1	Nerve - Tibial	211	459	0.00744191	0.00093385	43.4069	45.1906	0.0580983	44.6973	46.4487
ENSG00000132356	PRKAA1	Protein kinase AMP-activated catalytic subunit alpha 1	Skin - Not Sun Exposed (Suprapubic)	206	445	0.00906124	0.00112132	24.6868	22.2491	-0.149996	25.8132	22.8921
ENSG00000162409	PRKAA2	Protein kinase AMP-activated catalytic subunit alpha 2	Adipose - Subcutaneous	233	481	0.000977407	0.00256403	2.00021	2.8589	0.515309	2.65858	3.5316
ENSG00000162409	PRKAA2	Protein kinase AMP-activated catalytic subunit alpha 2	Artery - Aorta	164	308	0.00140652	0.000853112	6.12016	6.45791	0.0774991	6.6101	6.8729
ENSG00000162409	PRKAA2	Protein kinase AMP-activated catalytic subunit alpha 2	Muscle - Skeletal	266	552	0.000549725	0.000123482	24.9987	26.7068	0.0953569	27.8427	29.0564
ENSG00000162409	PRKAA2	Protein kinase AMP-activated catalytic subunit alpha 2	Nerve - Tibial	211	459	0.0246168	0.00611428	5.83836	6.33941	0.118785	6.42534	6.57508
ENSG00000111725	PRKAB1	Protein kinase AMP-activated non-catalytic subunit beta 1	Breast - Mammary Tissue	178	336	6.31e-07	6.89e-05	30.9052	29.0129	-0.0911574	30.8597	29.9641
ENSG00000131791	PRKAB2	Protein kinase AMP-activated non-catalytic subunit beta 2	Skin - Sun Exposed (Lower leg)	248	506	0.0137625	0.00510147	29.0472	25.6913	-0.177124	30.0621	26.3662
ENSG00000131791	PRKAB2	Protein kinase AMP-activated non-catalytic subunit beta 2	Thyroid	225	459	0.0108027	0.00332501	16.3059	15.5104	-0.0721582	16.8586	16.0333
ENSG00000181929	PRKAG1	Protein kinase AMP-activated non-catalytic subunit gamma 1	Breast - Mammary Tissue	178	336	4.65e-24	1.27e-23	46.5525	48.1594	0.0489588	47.5748	47.6099
ENSG00000106617	PRKAG2	Protein kinase AMP-activated non-catalytic subunit gamma 2	Breast - Mammary Tissue	178	336	6.84e-06	0.000253516	11.8057	11.3397	-0.0581075	12.2545	11.8978
ENSG00000106617	PRKAG2	Protein kinase AMP-activated non-catalytic subunit gamma 2	Cells - Cultured fibroblasts	211	424	0.00259901	0.0314669	14.8034	14.1066	-0.0695634	15.1285	14.3998
ENSG00000106617	PRKAG2	Protein kinase AMP-activated non-catalytic subunit gamma 2	Pituitary	84	228	0.0182138	0.0412987	5.03395	5.47572	0.121358	5.4763	5.73821
ENSG00000115592	PRKAG3	Protein kinase AMP-activated non-catalytic subunit gamma 3	Esophagus - Muscularis	193	368	2.33e-06	8.22e-06	0.055629	0.0567415	0.0285671	0.211894	0.121211
ENSG00000154229	PRKCA	Protein kinase C alpha	Adipose - Subcutaneous	233	481	0.000253776	9.4e-06	4.03874	4.6366	0.199162	4.2708	4.94933
ENSG00000154229	PRKCA	Protein kinase C alpha	Artery - Aorta	164	308	2.6e-16	9.06e-16	2.77068	3.60174	0.378454	3.01742	3.73616
ENSG00000154229	PRKCA	Protein kinase C alpha	Artery - Tibial	220	471	1.36e-14	1.78e-16	7.39002	8.51332	0.204143	7.63088	9.01645
ENSG00000154229	PRKCA	Protein kinase C alpha	Cells - EBV-transformed lymphocytes	112	215	5.11e-05	1.8e-06	0.190255	0.265772	0.482255	0.374807	0.532236
ENSG00000154229	PRKCA	Protein kinase C alpha	Pituitary	84	228	0.0443928	0.00325036	9.81078	10.8318	0.142833	10.6522	11.1435
ENSG00000154229	PRKCA	Protein kinase C alpha	Whole Blood	259	539	0.00117716	2.22e-05	1.70689	1.71603	0.00770469	2.07008	2.18472
ENSG00000166501	PRKCB	Protein kinase C beta	Breast - Mammary Tissue	178	336	0.00277112	0.0153687	1.13543	0.800152	-0.5049	1.25594	0.993115
ENSG00000166501	PRKCB	Protein kinase C beta	Lung	190	414	0.00704058	0.000312399	9.52341	10.4236	0.130304	10.0777	10.976
ENSG00000166501	PRKCB	Protein kinase C beta	Thyroid	225	459	7.3e-05	0.000307069	1.08812	0.886279	-0.296005	2.59857	1.53219
ENSG00000163932	PRKCD	Protein kinase C delta	Adipose - Subcutaneous	233	481	0.0459209	0.00580076	51.6531	44.1328	-0.227004	56.5687	49.4311
ENSG00000163932	PRKCD	Protein kinase C delta	Artery - Tibial	220	471	0.00273563	0.000286482	32.3441	30.3876	-0.0900198	34.5444	32.8064
ENSG00000163932	PRKCD	Protein kinase C delta	Brain - Substantia nigra	50	133	0.0103395	0.00797236	7.20995	6.88771	-0.0659659	8.83784	8.27995
ENSG00000163932	PRKCD	Protein kinase C delta	Breast - Mammary Tissue	178	336	3.56e-10	4.87e-07	34.6356	34.0817	-0.0232604	40.1009	44.2962
ENSG00000163932	PRKCD	Protein kinase C delta	Muscle - Skeletal	266	552	0.000330358	0.000117278	4.73038	3.72791	-0.343586	5.49967	4.32479
ENSG00000163932	PRKCD	Protein kinase C delta	Pituitary	84	228	0.00227228	0.000654956	13.0939	12.3286	-0.0868855	14.355	13.8375
ENSG00000163932	PRKCD	Protein kinase C delta	Skin - Sun Exposed (Lower leg)	248	506	0.00142273	5.66e-05	43.6958	44.9487	0.0407832	45.2468	45.6758
ENSG00000171132	PRKCE	Protein kinase C epsilon	Adipose - Subcutaneous	233	481	0.00170737	0.0103748	4.40542	4.9054	0.155091	4.66243	5.08984
ENSG00000171132	PRKCE	Protein kinase C epsilon	Breast - Mammary Tissue	178	336	1.88e-06	0.000335302	5.32311	3.9331	-0.436602	5.52195	4.17869
ENSG00000171132	PRKCE	Protein kinase C epsilon	Nerve - Tibial	211	459	0.029034	0.0131616	5.12976	5.05758	-0.0204441	5.13136	5.12655
ENSG00000171132	PRKCE	Protein kinase C epsilon	Pituitary	84	228	0.0151011	0.0146447	5.94889	5.66441	-0.0706961	5.89605	5.66238
ENSG00000126583	PRKCG	Protein kinase C gamma	Whole Blood	259	539	2.26e-05	0.00184127	0.099052	0.078229	-0.340483	0.187313	0.115251
ENSG00000163558	PRKCI	Protein kinase C iota	Breast - Mammary Tissue	178	336	2.69e-30	0	18.2098	12.2981	-0.56628	18.8782	13.823
ENSG00000065675	PRKCQ	Protein kinase C theta	Breast - Mammary Tissue	178	336	2.8e-28	1.11e-16	1.32635	0.529876	-1.32374	1.47145	0.68618
ENSG00000067606	PRKCZ	Protein kinase C zeta	Breast - Mammary Tissue	178	336	2.29e-70	0	3.80168	0.53873	-2.819	3.74719	1.78569
ENSG00000113494	PRLR	Prolactin receptor	Adipose - Visceral (Omentum)	180	407	4.21e-16	1.01e-14	0.18885	0.134678	-0.487727	0.344736	0.171456
ENSG00000101000	PROCR	Protein C receptor	Adipose - Subcutaneous	233	481	8.81e-15	7e-18	55.0188	75.1878	0.450574	64.3711	83.807
ENSG00000101000	PROCR	Protein C receptor	Artery - Tibial	220	471	0.0179313	0.00142364	25.1371	31.3936	0.320649	38.812	41.264
ENSG00000101000	PROCR	Protein C receptor	Breast - Mammary Tissue	178	336	1.26e-65	7.47e-85	33.3725	60.2405	0.852076	36.4359	80.4407
ENSG00000101000	PROCR	Protein C receptor	Muscle - Skeletal	266	552	0.0368666	0.00306801	4.11283	4.05593	-0.0201004	5.69333	5.28844
ENSG00000101000	PROCR	Protein C receptor	Pituitary	84	228	7.59e-05	1.1e-06	6.19853	7.34453	0.244744	9.75935	13.0576
ENSG00000101000	PROCR	Protein C receptor	Skin - Not Sun Exposed (Suprapubic)	206	445	1.17e-05	5.15e-08	19.5054	21.3033	0.127203	23.7717	28.1769
ENSG00000101000	PROCR	Protein C receptor	Skin - Sun Exposed (Lower leg)	248	506	1.57e-08	6.06e-11	20.3033	21.453	0.0794616	23.6577	25.6801
ENSG00000184500	PROS1	Protein S	Skin - Not Sun Exposed (Suprapubic)	206	445	0.00418468	0.0358858	19.6357	18.2812	-0.103118	20.5452	19.6788
ENSG00000008018	PSMB1	Proteasome 20S subunit beta 1	Adipose - Subcutaneous	233	481	7.64e-07	8.43e-09	162.888	160.032	-0.0255199	165.893	163.977
ENSG00000008018	PSMB1	Proteasome 20S subunit beta 1	Artery - Aorta	164	308	1.49e-05	7.94e-08	164.483	160.359	-0.0366332	166.088	165.377
ENSG00000008018	PSMB1	Proteasome 20S subunit beta 1	Breast - Mammary Tissue	178	336	5.08e-41	2.38e-40	136.887	143.174	0.0647841	138.868	146.391
ENSG00000008018	PSMB1	Proteasome 20S subunit beta 1	Cells - Cultured fibroblasts	211	424	0.000170097	2.3e-06	178.465	180.155	0.0135935	186.42	183.903
ENSG00000008018	PSMB1	Proteasome 20S subunit beta 1	Esophagus - Mucosa	215	399	0.00237333	1.13e-05	105.954	107.446	0.0201737	110.71	108.602
ENSG00000008018	PSMB1	Proteasome 20S subunit beta 1	Lung	190	414	0.0399324	0.000518564	150.065	151.857	0.0171258	154.111	153.02
ENSG00000008018	PSMB1	Proteasome 20S subunit beta 1	Muscle - Skeletal	266	552	0.000710282	2.55e-05	121.882	104.782	-0.218094	125.629	114.166
ENSG00000126067	PSMB2	Proteasome 20S subunit beta 2	Breast - Mammary Tissue	178	336	3.73e-17	5.52e-13	35.3002	34.2344	-0.0442317	35.3638	34.5473
ENSG00000126067	PSMB2	Proteasome 20S subunit beta 2	Cells - Cultured fibroblasts	211	424	0.00226393	0.00640497	66.0673	63.8028	-0.0503155	71.0526	69.7388
ENSG00000126067	PSMB2	Proteasome 20S subunit beta 2	Muscle - Skeletal	266	552	2.78e-08	0.00633136	39.4939	32.1243	-0.297969	42.1722	35.4023
ENSG00000126067	PSMB2	Proteasome 20S subunit beta 2	Skin - Sun Exposed (Lower leg)	248	506	0.038806	0.0102587	38.2642	39.8851	0.0598528	39.3025	40.2966
ENSG00000100804	PSMB5	Proteasome 20S subunit beta 5	Breast - Mammary Tissue	178	336	1.08e-47	6.66e-61	91.3792	95.115	0.0578063	94.9348	99.722
ENSG00000204264	PSMB8	Proteasome 20S subunit beta 8	Adipose - Subcutaneous	233	481	0.0377721	0.017856	110.545	119.855	0.116656	116.16	123.251
ENSG00000204264	PSMB8	Proteasome 20S subunit beta 8	Cells - Cultured fibroblasts	211	424	0.0251892	0.0239508	83.9107	82.6714	-0.0214665	82.8146	83.3122
ENSG00000204264	PSMB8	Proteasome 20S subunit beta 8	Thyroid	225	459	0.0464072	0.0169683	97.5801	92.6235	-0.0752087	103.114	100.191
ENSG00000168229	PTGDR	Prostaglandin D2 receptor	Breast - Mammary Tissue	178	336	9.62e-09	4.42e-07	1.44339	2.00982	0.4776	1.88153	2.63715
ENSG00000160951	PTGER1	Prostaglandin E receptor 1	Breast - Mammary Tissue	178	336	6.1e-06	0.00194922	0.546378	0.725937	0.409945	0.74482	1.0307
ENSG00000160951	PTGER1	Prostaglandin E receptor 1	Whole Blood	259	539	0.0010708	0.00817948	0.028968	0.044854	0.630777	0.0583867	0.0837319
ENSG00000125384	PTGER2	Prostaglandin E receptor 2	Breast - Mammary Tissue	178	336	5.55e-10	3.1e-05	4.3099	6.39605	0.569526	4.90657	6.93997
ENSG00000125384	PTGER2	Prostaglandin E receptor 2	Pituitary	84	228	0.0356318	0.0317477	0.853422	1.22405	0.520332	1.43029	1.56718
ENSG00000125384	PTGER2	Prostaglandin E receptor 2	Whole Blood	259	539	0.00165988	2.37e-05	31.7236	26.343	-0.268137	36.7465	32.4182
ENSG00000050628	PTGER3	Prostaglandin E receptor 3	Artery - Aorta	164	308	2.34e-18	2.22e-16	24.3689	18.6451	-0.386245	25.9783	20.0747
ENSG00000050628	PTGER3	Prostaglandin E receptor 3	Artery - Coronary	100	168	0.0130935	0.000293967	11.269	8.62198	-0.386262	11.9748	9.26301
ENSG00000050628	PTGER3	Prostaglandin E receptor 3	Artery - Tibial	220	471	9.78e-16	2.22e-16	22.548	18.4956	-0.285817	22.0416	18.7578
ENSG00000050628	PTGER3	Prostaglandin E receptor 3	Breast - Mammary Tissue	178	336	3.87e-27	4.98e-27	10.5536	14.5477	0.463049	16.9188	21.5148
ENSG00000050628	PTGER3	Prostaglandin E receptor 3	Pituitary	84	228	3.72e-05	9.37e-07	0.329174	0.49274	0.581974	0.406459	0.640729
ENSG00000171522	PTGER4	Prostaglandin E receptor 4	Artery - Tibial	220	471	0.0154955	0.0231755	13.4098	13.7029	0.0311989	14.7019	15.1482
ENSG00000122420	PTGFR	Prostaglandin F receptor	Artery - Tibial	220	471	7.65e-05	1.04e-06	8.48269	10.1093	0.25309	10.1441	12.4822
ENSG00000122420	PTGFR	Prostaglandin F receptor	Breast - Mammary Tissue	178	336	2.12e-40	2.01e-40	5.5693	10.0023	0.844768	7.45411	13.5147
ENSG00000122420	PTGFR	Prostaglandin F receptor	Muscle - Skeletal	266	552	1.25e-08	1.47e-10	0.823536	1.02872	0.320954	1.57685	1.93157
ENSG00000122420	PTGFR	Prostaglandin F receptor	Nerve - Tibial	211	459	1.09e-15	1.11e-18	34.1934	45.6701	0.417532	36.9397	50.2472
ENSG00000122420	PTGFR	Prostaglandin F receptor	Pituitary	84	228	0.0132736	0.000374751	0.16776	0.233986	0.480028	0.41239	0.528358
ENSG00000122420	PTGFR	Prostaglandin F receptor	Skin - Sun Exposed (Lower leg)	248	506	0.0409529	0.00324732	7.71836	7.03552	-0.133638	9.91956	8.83525
ENSG00000160013	PTGIR	Prostaglandin I2 receptor	Cells - Cultured fibroblasts	211	424	0.0246543	0.0183516	17.9528	18.3672	0.0329228	20.9337	21.6415
ENSG00000124212	PTGIS	Prostaglandin I2 synthase	Artery - Tibial	220	471	0.0160224	0.00148312	165.737	168.29	0.0220537	173.896	179.718
ENSG00000124212	PTGIS	Prostaglandin I2 synthase	Brain - Cortex	75	195	0.0156023	0.00064519	0.929487	1.03349	0.153018	1.27048	1.35914
ENSG00000124212	PTGIS	Prostaglandin I2 synthase	Breast - Mammary Tissue	178	336	1.12e-07	1.13e-06	36.8379	41.6808	0.178196	45.761	55.279
ENSG00000124212	PTGIS	Prostaglandin I2 synthase	Cells - EBV-transformed lymphocytes	112	215	0.00746173	2.46e-05	0.0512545	0.046527	-0.139611	0.0761587	0.0775613
ENSG00000124212	PTGIS	Prostaglandin I2 synthase	Nerve - Tibial	211	459	0.000942546	4.18e-05	22.1542	25.7719	0.218219	26.8793	30.9013
ENSG00000124212	PTGIS	Prostaglandin I2 synthase	Skin - Not Sun Exposed (Suprapubic)	206	445	0.000330748	2.07e-05	12.9916	8.95188	-0.537322	16.9296	12.0281
ENSG00000124212	PTGIS	Prostaglandin I2 synthase	Skin - Sun Exposed (Lower leg)	248	506	7.5e-07	1.31e-07	12.3103	9.67302	-0.347833	17.6881	12.693
ENSG00000124212	PTGIS	Prostaglandin I2 synthase	Thyroid	225	459	0.0101794	0.000901578	15.3105	13.512	-0.18028	22.524	19.5469
ENSG00000095303	PTGS1	Prostaglandin-endoperoxide synthase 1	Breast - Mammary Tissue	178	336	4.03e-15	1.33e-12	5.46106	3.40477	-0.681624	5.77538	3.92188
ENSG00000073756	PTGS2	Prostaglandin-endoperoxide synthase 2	Brain - Cerebellar Hemisphere	75	202	0.0178832	0.00091091	0.319089	0.28532	-0.161375	0.478071	0.655183
ENSG00000073756	PTGS2	Prostaglandin-endoperoxide synthase 2	Esophagus - Mucosa	215	399	8.96e-05	0.000144147	1.12624	1.41546	0.329757	3.58791	4.99322
ENSG00000073756	PTGS2	Prostaglandin-endoperoxide synthase 2	Lung	190	414	0.00173692	0.000240055	21.5925	29.6754	0.458737	88.9878	84.7431
ENSG00000160801	PTH1R	Parathyroid hormone 1 receptor	Artery - Aorta	164	308	0.000164827	8.26e-06	12.1974	10.6468	-0.196154	13.3429	11.6083
ENSG00000160801	PTH1R	Parathyroid hormone 1 receptor	Artery - Tibial	220	471	7.65e-05	3.15e-06	23.4419	20.3158	-0.20649	25.2697	22.3531
ENSG00000160801	PTH1R	Parathyroid hormone 1 receptor	Breast - Mammary Tissue	178	336	1.82e-13	2.67e-10	15.8863	19.0194	0.259693	18.8366	22.1237
ENSG00000160801	PTH1R	Parathyroid hormone 1 receptor	Skin - Not Sun Exposed (Suprapubic)	206	445	0.00273672	0.000157964	8.69138	7.58002	-0.197384	9.7833	8.35711
ENSG00000160801	PTH1R	Parathyroid hormone 1 receptor	Thyroid	225	459	0.00408389	0.00020518	9.29724	7.82269	-0.249138	9.90852	8.88582
ENSG00000144407	PTH2R	Parathyroid hormone 2 receptor	Breast - Mammary Tissue	178	336	2.24e-48	0	1.97098	0.344223	-2.5175	2.44945	0.624853
ENSG00000103485	QPRT	Quinolinate phosphoribosyltransferase	Artery - Aorta	164	308	0.0127611	0.00503742	3.0962	2.79399	-0.148174	3.62514	3.06636
ENSG00000103485	QPRT	Quinolinate phosphoribosyltransferase	Breast - Mammary Tissue	178	336	1.15e-09	3.55e-06	8.08357	5.23492	-0.626825	10.0728	7.49839
ENSG00000103485	QPRT	Quinolinate phosphoribosyltransferase	Muscle - Skeletal	266	552	0.0250069	0.0170769	2.17923	2.5596	0.232103	2.78829	3.40991
ENSG00000103485	QPRT	Quinolinate phosphoribosyltransferase	Skin - Sun Exposed (Lower leg)	248	506	0.000447435	0.0012714	3.42668	4.04007	0.237567	3.9711	4.66935
ENSG00000132155	RAF1	Raf-1 proto-oncogene, serine/threonine kinase	Adipose - Subcutaneous	233	481	0.000600313	2.25e-05	20.5021	22.0069	0.102184	20.7865	21.8891
ENSG00000132155	RAF1	Raf-1 proto-oncogene, serine/threonine kinase	Adipose - Visceral (Omentum)	180	407	0.00305674	3.17e-05	16.9667	17.0564	0.00760719	16.8058	17.4051
ENSG00000132155	RAF1	Raf-1 proto-oncogene, serine/threonine kinase	Artery - Tibial	220	471	0.0112427	0.00408966	34.1063	33.4081	-0.0298424	34.1276	33.1669
ENSG00000132155	RAF1	Raf-1 proto-oncogene, serine/threonine kinase	Breast - Mammary Tissue	178	336	1.17e-15	2.06e-13	21.3602	18.7792	-0.18579	21.1619	19.8918
ENSG00000132155	RAF1	Raf-1 proto-oncogene, serine/threonine kinase	Skin - Sun Exposed (Lower leg)	248	506	0.0250649	0.00118027	25.9479	25.5184	-0.0240855	25.6279	25.501
ENSG00000132329	RAMP1	Receptor activity modifying protein 1	Pituitary	84	228	2.91e-09	0.000835748	20.0659	14.1577	-0.50316	29.3946	16.2715
ENSG00000131477	RAMP2	Receptor activity modifying protein 2	Adipose - Visceral (Omentum)	180	407	0.0404203	0.000922841	183.406	214.878	0.228473	193.973	223.072
ENSG00000131477	RAMP2	Receptor activity modifying protein 2	Breast - Mammary Tissue	178	336	1.37e-11	4.44e-10	187.005	253.646	0.439743	206.086	275.216
ENSG00000131477	RAMP2	Receptor activity modifying protein 2	Skin - Sun Exposed (Lower leg)	248	506	3.35e-08	1.28e-06	77.5941	61.45	-0.336535	97.2788	75.019
ENSG00000131477	RAMP2	Receptor activity modifying protein 2	Whole Blood	259	539	0.0232356	0.0315232	0.356009	0.456735	0.359444	1.20332	1.22334
ENSG00000122679	RAMP3	Receptor activity modifying protein 3	Adipose - Subcutaneous	233	481	0.0155918	0.000674132	117.616	136.758	0.217541	133.543	149.504
ENSG00000122679	RAMP3	Receptor activity modifying protein 3	Adipose - Visceral (Omentum)	180	407	0.00123715	9.8e-06	77.1293	92.6906	0.265144	91.3641	100.879
ENSG00000122679	RAMP3	Receptor activity modifying protein 3	Artery - Tibial	220	471	0.0106336	0.00184447	29.3785	31.0616	0.0803714	39.0447	43.6677
[truncated: 514 more rows]

## Sheet: 2. By tissues
Tissue	gene_count	gene_list
Breast - Mammary Tissue	586	ABCA1, ABCC1, ABCC2, ABCC9, ABL1, ACAT1, ACLY, ACTN1, ADA, ADH1B, ADORA1, ADORA2B, ADORA3, ADRA1A, ADRA1B, ADRA1D, ADRA2A, ADRA2B, ADRA2C, ADRB1, ADRB2, ADRB3, AGTR1, AKR1C2, AKR1D1, ALB, ALDH2, ALDH3B2, ALOX5, ALPG, ANGPTL3, ANO1, ANXA1, ANXA2, ANXA3, ANXA4, ANXA5, AOC3, APOC3, APP, AR, ATIC, ATP2B1, ATP2B3, ATP2B4, ATP2C2, ATP4A, ATP4B, ATP6V1C1, AVPR1A, AVPR1B, AVPR2, AXL, BCHE, BCR, BLVRB, BM…
Adipose - Subcutaneous	205	ABCA1, ABCC9, ABL1, ACAT1, ACE, ADA, ADRA1A, ADRA1B, ADRA2C, ADRB2, AKR1C2, ALAD, AMY2A, ANXA3, ANXA4, ANXA5, APOC3, AR, ATP4A, ATP6V1B2, ATP6V1C1, AXL, BCHE, BCL2, BCR, BLVRB, BST1, BTK, C3, C5, C5AR1, CA4, CA5B, CACNA1C, CACNA1D, CACNA1I, CACNA2D1, CACNA2D3, CARTPT, CASP3, CD22, CD4, CD44, CD52, CD79B, CD86, CDK6, CFTR, CHRNA2, CKMT2, COL1A1, CPT2, CYP11A1, CYP19A1, CYP51A1, CYSLTR2, DDR2, DGAT…
Skin - Sun Exposed (Lower leg)	189	ABCA1, ABCC9, ABL1, ACAT1, ACHE, ACP3, ADA, ADH1B, ADORA1, ADRA1B, ADRA2A, ADRB2, AGTR1, AKR1B1, AKR1C2, ANXA1, ANXA3, ANXA4, ANXA5, ATP6V1C1, AXL, BDKRB2, BLVRB, BMPR1A, BST1, C1S, C3, CA4, CA5B, CACNA1D, CACNA1E, CACNA2D1, CACNB1, CACNB2, CAMLG, CAT, CCR4, CD4, CD80, CDA, CDK6, CHRNA2, CHRNA3, CLCN2, CNR1, COMT, CPT1A, CSF2RA, CSF3R, CYP19A1, CYP51A1, DDC, DDR2, DIO3, DNMT1, DPEP1, DPP4, DPYD, …
Artery - Tibial	149	ABCC8, ABCC9, ACAT1, ACE, ADA, ADORA1, ADRA1A, ADRA1B, ADRA2A, ADRA2C, AKR1C2, AMY2A, ANXA3, APOC3, AR, ATP2C1, ATP4B, ATP6V1B2, BCL2, BGLAP, BST1, C3, CA5B, CACNA1D, CACNA2D1, CACNA2D3, CAMLG, CARTPT, CASP3, CCND1, CD22, CD274, CD4, CD80, CDK4, CNR1, CSF2RA, DPEP1, DRD1, ECHS1, EDNRA, EGFR, EPHA2, ERBB2, ERBB4, ESR1, F2R, F7, FCER1A, FCGR1A, FCGRT, FGF1, FGFR1, FGFR3, FN1, FTL, GABRB2, GABRB3, G…
Muscle - Skeletal	141	ABCC1, ABCC9, ACE, ADA, ADH1B, ADH1C, ADRA1B, AKR1C2, ALDH2, AMY2A, AR, ATP2B2, ATP6V1B2, BCR, CA14, CA3, CA5B, CA7, CA9, CACNA2D1, CACNA2D3, CACNB1, CACNG4, CALCA, CAT, CCDC51, CDK4, CHRNA10, CHRNA3, CKM, CPS1, CSF2RA, CYP11B1, CYP19A1, CYP3A4, DMD, DPEP1, ECHS1, EDNRB, EGLN3, ERBB2, ESR1, EZH2, F12, FADS2, FCGR2B, FCGR3A, FGF1, FGF2, FLT3, GABRB3, GAMT, GAPDH, GCGR, GRIK2, GSS, HDAC2, HDAC4, HP…
Pituitary	136	ABCA1, ABCC1, ABCC9, ACHE, ADRA1A, ADRA1B, AGTR1, AKR1C2, ALDH2, ALK, AMY2A, ATP1A1, ATP2A1, ATP2C1, ATP4A, ATP4B, AXL, BCL2, BGLAP, C5, CA12, CA3, CA5B, CACNA1A, CACNA1C, CACNA1I, CACNA2D2, CACNB1, CAMLG, CD44, CDK6, CHRNA2, CKMT2, CNR1, CPT2, CSF2RA, CYP11A1, DDR2, EDNRA, EDNRB, EPOR, ERBB2, ESR1, ESR2, F10, F5, FGF2, FGFR3, FNTB, FRK, GHR, GNRHR, GRIA1, HADH, HDAC11, HDAC5, HDAC8, HSD11B1, IDH…
Cells - Cultured fibroblasts	132	ABCA1, ABCC9, ACAT1, ADH1C, ADORA1, ADRB2, AKR1B1, ALDH2, ANGPTL3, ANXA1, ANXA4, ATP2C1, ATP4B, ATP6V1B2, BCHE, BCL2, BCR, C5AR1, CA5B, CA9, CACNA1C, CACNA2D1, CACNG7, CAMLG, CD44, CD79B, CLCN2, COMT, CPS1, CYP11A1, CYP19A1, DPEP1, DPP4, DPYD, EDNRB, ELOVL4, EPHA2, ERBB2, F10, F12, F2R, F8, FADS1, FCGR2A, FDPS, FGF1, FGFR1, FGG, FLT1, FN1, FTL, GABRE, GAMT, GHR, GRIA1, GRIK2, GSR, HADH, HBA2, HCA…
Skin - Not Sun Exposed (Suprapubic)	112	ABCA1, ABCC9, ACE, ADA, ADH1B, ADORA1, ADRA1B, AGTR1, AKR1B1, AMY2A, ANXA4, AR, AXL, BCHE, BCL2, BCR, C1S, C3, CA4, CA5B, CA9, CACNA2D1, CAMLG, CCND1, CD52, CD79B, CHRNA2, CHRNA3, CNR1, CPT1A, CYP19A1, CYP51A1, DDR2, DIO3, DPYD, ESR1, ETFDH, F13A1, FADS1, FADS2, FDPS, FGFR1, FGG, FLT4, FN1, GABRE, GAMT, GCGR, GRIK5, GRIN2C, GSS, HBA1, HDAC6, HMMR, HSD11B1, HTR7, IDE, IDH1, IDH2, IGF1R, IGHG1, IL2…
Thyroid	108	ABAT, ABCA1, ACHE, ADA, ADH1B, ADH1C, ADRA1B, ANXA5, AR, ATP1A1, ATP4A, BTK, C5AR1, CA1, CA5B, CACNA2D2, CACNG4, CARTPT, CAT, CCND1, CD52, CD86, CHRNA10, CHRNA2, CLCN2, CNR1, CNR2, CSF2RA, CYP19A1, CYP51A1, DDC, DGAT2, DIO3, DPYD, DRD1, ERBB2, ESR1, ESR2, F12, FCER1G, FCGR2A, FCGR3A, FCGR3B, FGF2, FGFR1, GABRB2, GABRQ, GAMT, GAPDH, GHR, GLP2R, GUCY1A2, HSD11B1, IFNGR2, IL13, IL2RG, IL3RA, IL6, IM…
Artery - Aorta	104	ABCC8, ABCC9, ACAT1, ADRA1A, ADRA2C, ANXA3, AR, ATP2C1, ATP4A, AXL, BCL2, C3, CA12, CA5B, CACNA1D, CACNA2D3, CACNB2, CARTPT, CASP3, CAT, CD86, CHRM3, CHRNA2, CSF2RA, DNMT1, DRD1, ECHS1, EDNRA, EPOR, ETFDH, F7, FADS1, FCER1A, FCGR2B, FGA, FGB, FGFR3, FGG, FLT3, FN1, GAMT, GAPDH, GRIK1, GUCY1A2, HDAC2, HMMR, HSD17B10, HTR2A, IDE, IL3RA, IL6R, INSR, KCNA5, KCNB1, KCNB2, KCNC3, KCND1, KCND2, KCND3, K…
Nerve - Tibial	86	ABL1, ADA, ADH1C, ADORA1, ADRA2A, AR, BLVRB, BST1, C1S, C3, CA5B, CACNA1C, CACNA1E, CCND1, CDK6, CLCN2, CSF2RA, CYP19A1, DMD, DPEP1, ELANE, EPOR, ERBB4, FCER1A, FCGR2B, FCGR3A, FFAR4, FGFR1, GABRB2, GABRB3, GHR, GRIK1, GRIN2D, GRIN3A, HMMR, HSD11B1, HTR1B, IFNAR1, IGHG1, IL2RA, IL3RA, ITGA2B, ITGB7, KCNA5, KCND1, KCND2, KCND3, LAG3, LEPR, MAOA, MAP2K1, MS4A1, MTOR, MYH7, NFKB1, OPRK1, PDE4D, PDGF…
Whole Blood	62	ABCC8, ACHE, AGTR1, ANXA3, ANXA4, APOC3, BCHE, BLVRB, CA4, CA5B, CA9, CACNB1, CD22, CD274, COMT, CSF2RA, DDC, DNMT1, EPHA2, EPOR, FCER1A, FCER1G, FCGR1A, FCGR2B, FFAR1, FFAR4, FGF1, FTL, HADH, HDAC4, HRH1, IDH3A, IMPDH1, ITGAV, KCNA7, KCND3, KCNJ1, KCNJ10, KCNMA1, KCNN3, LAG3, MAPK11, MOCS2, PARP1, PDGFRB, PLA2G1B, POLE, PPARG, PRDX5, PRKCA, PRKCG, PTGER1, PTGER2, RAMP2, S1PR3, SCN3B, SLC7A11, SN…
Esophagus - Muscularis	61	ABCC8, ACHE, ADA, ADH1C, ADORA1, ADRA1A, ADRB2, AKR1B1, ATP4A, ATP4B, BCL2, BTK, CA3, CA5B, CACNG6, CD22, CD52, CKMT2, CPT1A, CSF2RA, CYP19A1, DPP4, EDNRB, F3, F8, FCER1A, FGF1, GABRB3, GHR, GLP2R, GRIA1, GUCY1A2, HADH, HDAC2, HSD11B1, IGF1R, IL3RA, IL5RA, ITGAX, ITGB3, ITGB7, KCNC3, KCNK2, KIT, PPP3R2, PRDX5, PRKAG3, RAMP3, S1PR3, SCN2B, SCN5A, SELP, SLC18A2, SLC25A5, SLC25A6, SLC38A3, SLC7A7, S…
Adipose - Visceral (Omentum)	52	ABCA1, ADA, ADRA1A, ADRA2C, AR, ATP1A1, BTK, CA5B, CHRM3, CHRNA3, CSF2RA, ESR1, F5, FADS2, FCER1A, FCGR3B, FGG, FLT3, FLT4, GABRQ, GRIA1, GUCY1A2, HSD11B1, IGF1R, IGHG1, IL3RA, IL5RA, KCNA5, KCND3, KCNK3, MAPK11, P2RY12, PDE4A, PDXK, PGR, PLA2G1B, PNLIP, PRKAA1, PRLR, RAF1, RAMP2, RAMP3, SCN3B, SCN4B, SCN5A, SELP, SLC6A8, SNAP25, SOST, TFPI, TUBB, XPO1
Stomach	35	ABCC8, ADRA1A, AR, ATP2C1, CA5B, CACNA1B, CACNA1D, CACNA2D2, CCND1, CSF2RA, DPEP1, F7, FGA, FGFR3, GABRB2, GRIK5, GSR, HDAC1, IL3RA, KCNC3, KCNMB2, KLK3, MAOB, PGA5, SCN3B, SCN4B, SCN5A, SLC25A5, SLC25A6, SLC38A3, SSTR5, SV2A, TACR1, THRA, TK2
Heart - Left Ventricle	33	ADH1C, AKR1B1, BCL2, C1S, C3, CA1, CA5B, CACNA2D3, CACNG4, CALCA, CHRNA4, ESR2, F5, FGG, GRIK5, HADH, HRH2, HSD11B1, IGHG1, IL3RA, KCNA2, KCND3, KCNJ3, NPR2, PDE4D, PLA2G1B, POLB, RET, SERPINB2, SLC18A2, SLC25A5, SLC25A6, SLC6A3
Esophagus - Gastroesophageal Junction	32	ADA, ADH1C, ADRA1A, ANGPT2, CA5B, CHRNA4, CHRNA5, CSF2RA, DPP4, FGA, FGB, FGG, FLT4, GABRB2, GHR, GSS, HCAR3, HSD11B1, IL1B, IL3RA, ITGAV, KCNK2, KCNMB2, PGA5, RARG, SCN3B, SLC25A6, SLC38A3, SRC, TFPI, THRB, TRPV1
Heart - Atrial Appendage	27	ADRA1B, ADRA1D, APP, CA5B, CACNA2D3, CD22, CDK6, ESR1, FCGR1A, GABRB3, HRH2, IL3RA, KCNA2, KCNN1, LAG3, NNT, NPC1L1, NTRK2, P2RY12, PDE4A, PLA2G1B, PPIF, ROCK2, SERPINE1, SLC25A5, SLC38A3, TUBB4B
Lung	26	ADORA1, AGTR1, BCHE, CA5B, CACNA1E, CACNA2D3, CSF2RA, CYP11B1, DMD, ELANE, GCGR, GRIN2D, HRH2, HSD11B1, IL3RA, KCNB2, KIT, LDHB, ORM1, PRKCB, PSMB1, PTGS2, SERPINB2, SLC25A6, SV2A, YES1
Esophagus - Mucosa	25	ABCC9, ADRA1A, ADRA1B, AHR, AKR1C2, CA5B, CACNA1I, CALCA, CHRNA10, ESR2, FGFR1, GLP2R, HSD11B1, IGF1R, IL3RA, INSR, KCNJ1, KCNJ8, LTA, MYH7, PSMB1, PTGS2, SLC25A6, SLC6A3, SSTR5
Cells - EBV-transformed lymphocytes	23	ABCC9, ATP6V1B2, BDKRB2, CA5B, CDK4, CYP11A1, CYP19A1, DGAT2, F12, FCGR3A, GABRB2, GHR, KIT, MME, OPRD1, PLA2G1B, PNLIP, PRKCA, PTGIS, SCTR, SLC6A3, SRC, TTR
Pancreas	22	ABL1, AR, CA5B, CDK4, CYP19A1, DIO3, F2, F5, GAMT, GSR, HDAC1, HDAC7, IL3RA, IMPDH1, KCNK3, MAPK11, ORM2, P2RY12, S1PR5, SLC25A6, SOAT1, TUBD1
Colon - Sigmoid	19	ADA, ADRA1A, AMY2A, CA5B, CYP19A1, DDC, ESR1, FCGR3A, HDAC2, HSD11B1, IGHG1, IL3RA, MAOB, PNLIP, SCN2B, SCN4A, SLC25A6, SLC6A3, SV2A
Adrenal Gland	14	ADRA1B, CA5B, CA7, CCND1, EDNRA, GUCY1A2, HTR3A, IL3RA, MC1R, MC4R, ORM2, PDGFRA, SLC1A5, SMO
Liver	13	ADRA1D, AMY2A, DIO3, FN1, GCGR, HRH3, IL3RA, KCNK3, KCNMA1, MRC1, P2RY12, SMO, TSPO
Brain - Cerebellar Hemisphere	11	ACE, ADRA1A, BHMT, CA5B, CACNA1I, PDE4D, PTGS2, SLC25A6, SLC5A5, SRD5A2, TRPV1
Artery - Coronary	10	CA5B, CALCA, CARTPT, CYP19A1, IL3RA, KCND2, LPL, PTGER3, SCN1B, SLC25A6
Colon - Transverse	10	ABCC1, ADRA1D, CA5B, GABRE, HSD11B1, HTR1B, IL3RA, KCNK3, SLC25A6, SLC6A3
Brain - Cortex	9	AR, CA12, CD4, CD80, IL3RA, LIPF, PDE4C, PTGIS, SLC25A6
Brain - Caudate (basal ganglia)	8	CA5B, CALCA, ELANE, EPOR, IL3RA, KIT, KRT2, SLC25A6
Brain - Putamen (basal ganglia)	8	ACP3, CA5B, CPT2, FLT1, IL3RA, KLK3, MS4A1, SLC25A6
Brain - Cerebellum	7	ACE, CA5B, MS4A1, PDE4D, SLC25A6, SRD5A2, TFR2
Small Intestine - Terminal Ileum	7	ANXA1, CA5B, CARTPT, CKMT2, IL3RA, KCNJ4, SLC7A11
Spleen	7	AR, BCHE, BHMT, CA5B, IL3RA, KCNJ10, TRPV3
Brain - Frontal Cortex (BA9)	6	CA12, CA5B, HTR4, IL3RA, SLC25A6, SOST
Brain - Hippocampus	6	FCGR1A, HDAC11, HSD11B1, IL3RA, ROS1, SLC25A6
Brain - Nucleus accumbens (basal ganglia)	6	AR, CA5B, IL2RA, IL3RA, SLC18A2, SLC25A6
Brain - Spinal cord (cervical c-1)	5	AMY2A, APOC3, CALCA, IL3RA, SLC25A6
Brain - Substantia nigra	5	IFNG, IL3RA, PNLIP, PRKCD, SLC25A6
Minor Salivary Gland	5	CA5B, CYP19A1, GABRQ, IGHG1, IL3RA
Brain - Amygdala	3	IL3RA, KCNN3, SLC25A6
Brain - Anterior cingulate cortex (BA24)	3	CA1, IL3RA, SLC25A6
Bladder	2	CALCA, KCNN1
Brain - Hypothalamus	2	IL3RA, SLC25A6
Kidney - Cortex	1	CA5B

## Sheet: 3. By genes
Gene	Gene name	Tissue_Count	Tissues
ENSG00000185291.12	IL3RA	38	Adipose - Subcutaneous, Adipose - Visceral (Omentum), Adrenal Gland, Artery - Aorta, Artery - Coronary, Artery - Tibial, Brain - Amygdala, Brain - Anterior cingulate cortex (BA24), Brain - Caudate (basal ganglia), Brain - Cortex, Brain - Frontal Cortex (BA9), Brain - Hippocampus, Brain - Hypothalamus, Brain - Nucleus accumbens (basal ganglia), Brain - Putamen (basal ganglia), Brain - Spinal cord …
ENSG00000169239.13	CA5B	35	Adipose - Subcutaneous, Adipose - Visceral (Omentum), Adrenal Gland, Artery - Aorta, Artery - Coronary, Artery - Tibial, Brain - Caudate (basal ganglia), Brain - Cerebellar Hemisphere, Brain - Cerebellum, Brain - Frontal Cortex (BA9), Brain - Nucleus accumbens (basal ganglia), Brain - Putamen (basal ganglia), Cells - Cultured fibroblasts, Cells - EBV-transformed lymphocytes, Colon - Sigmoid, Colo…
ENSG00000169100.14	SLC25A6	34	Adipose - Subcutaneous, Artery - Aorta, Artery - Coronary, Artery - Tibial, Brain - Amygdala, Brain - Anterior cingulate cortex (BA24), Brain - Caudate (basal ganglia), Brain - Cerebellar Hemisphere, Brain - Cerebellum, Brain - Cortex, Brain - Frontal Cortex (BA9), Brain - Hippocampus, Brain - Hypothalamus, Brain - Nucleus accumbens (basal ganglia), Brain - Putamen (basal ganglia), Brain - Spinal…
ENSG00000117594.10	HSD11B1	18	Adipose - Visceral (Omentum), Artery - Tibial, Brain - Hippocampus, Breast - Mammary Tissue, Cells - Cultured fibroblasts, Colon - Sigmoid, Colon - Transverse, Esophagus - Gastroesophageal Junction, Esophagus - Mucosa, Esophagus - Muscularis, Heart - Left Ventricle, Lung, Muscle - Skeletal, Nerve - Tibial, Pituitary, Skin - Not Sun Exposed (Suprapubic), Skin - Sun Exposed (Lower leg), Thyroid
ENSG00000137869.16	CYP19A1	14	Adipose - Subcutaneous, Artery - Coronary, Breast - Mammary Tissue, Cells - Cultured fibroblasts, Cells - EBV-transformed lymphocytes, Colon - Sigmoid, Esophagus - Muscularis, Minor Salivary Gland, Muscle - Skeletal, Nerve - Tibial, Pancreas, Skin - Not Sun Exposed (Suprapubic), Skin - Sun Exposed (Lower leg), Thyroid
ENSG00000169083.18	AR	14	Adipose - Subcutaneous, Adipose - Visceral (Omentum), Artery - Aorta, Artery - Tibial, Brain - Cortex, Brain - Nucleus accumbens (basal ganglia), Breast - Mammary Tissue, Muscle - Skeletal, Nerve - Tibial, Pancreas, Skin - Not Sun Exposed (Suprapubic), Spleen, Stomach, Thyroid
ENSG00000198223.17	CSF2RA	13	Adipose - Visceral (Omentum), Artery - Aorta, Artery - Tibial, Esophagus - Gastroesophageal Junction, Esophagus - Muscularis, Lung, Muscle - Skeletal, Nerve - Tibial, Pituitary, Skin - Sun Exposed (Lower leg), Stomach, Thyroid, Whole Blood
ENSG00000120907.18	ADRA1A	12	Adipose - Subcutaneous, Adipose - Visceral (Omentum), Artery - Aorta, Artery - Tibial, Brain - Cerebellar Hemisphere, Breast - Mammary Tissue, Colon - Sigmoid, Esophagus - Gastroesophageal Junction, Esophagus - Mucosa, Esophagus - Muscularis, Pituitary, Stomach
ENSG00000196839.13	ADA	12	Adipose - Subcutaneous, Adipose - Visceral (Omentum), Artery - Tibial, Breast - Mammary Tissue, Colon - Sigmoid, Esophagus - Gastroesophageal Junction, Esophagus - Muscularis, Muscle - Skeletal, Nerve - Tibial, Skin - Not Sun Exposed (Suprapubic), Skin - Sun Exposed (Lower leg), Thyroid
ENSG00000069431.14	ABCC9	11	Adipose - Subcutaneous, Artery - Aorta, Artery - Tibial, Breast - Mammary Tissue, Cells - Cultured fibroblasts, Cells - EBV-transformed lymphocytes, Esophagus - Mucosa, Muscle - Skeletal, Pituitary, Skin - Not Sun Exposed (Suprapubic), Skin - Sun Exposed (Lower leg)
ENSG00000170214.5	ADRA1B	11	Adipose - Subcutaneous, Adrenal Gland, Artery - Tibial, Breast - Mammary Tissue, Esophagus - Mucosa, Heart - Atrial Appendage, Muscle - Skeletal, Pituitary, Skin - Not Sun Exposed (Suprapubic), Skin - Sun Exposed (Lower leg), Thyroid
ENSG00000188338.15	SLC38A3	11	Adipose - Subcutaneous, Artery - Aorta, Artery - Tibial, Breast - Mammary Tissue, Esophagus - Gastroesophageal Junction, Esophagus - Muscularis, Heart - Atrial Appendage, Muscle - Skeletal, Pituitary, Stomach, Thyroid
ENSG00000091831.25	ESR1	10	Adipose - Visceral (Omentum), Artery - Tibial, Breast - Mammary Tissue, Colon - Sigmoid, Heart - Atrial Appendage, Muscle - Skeletal, Pituitary, Skin - Not Sun Exposed (Suprapubic), Skin - Sun Exposed (Lower leg), Thyroid
ENSG00000112964.14	GHR	10	Artery - Tibial, Breast - Mammary Tissue, Cells - Cultured fibroblasts, Cells - EBV-transformed lymphocytes, Esophagus - Gastroesophageal Junction, Esophagus - Muscularis, Nerve - Tibial, Pituitary, Skin - Sun Exposed (Lower leg), Thyroid
ENSG00000121361.5	KCNJ8	10	Adipose - Subcutaneous, Artery - Aorta, Artery - Tibial, Breast - Mammary Tissue, Cells - Cultured fibroblasts, Esophagus - Mucosa, Pituitary, Skin - Not Sun Exposed (Suprapubic), Skin - Sun Exposed (Lower leg), Thyroid
ENSG00000128602.11	SMO	10	Adipose - Subcutaneous, Adrenal Gland, Artery - Aorta, Artery - Tibial, Breast - Mammary Tissue, Cells - Cultured fibroblasts, Liver, Muscle - Skeletal, Pituitary, Thyroid
ENSG00000130005.13	GAMT	10	Adipose - Subcutaneous, Artery - Aorta, Artery - Tibial, Breast - Mammary Tissue, Cells - Cultured fibroblasts, Muscle - Skeletal, Pancreas, Skin - Not Sun Exposed (Suprapubic), Skin - Sun Exposed (Lower leg), Thyroid
ENSG00000082482.14	KCNK2	9	Adipose - Subcutaneous, Artery - Tibial, Breast - Mammary Tissue, Esophagus - Gastroesophageal Junction, Esophagus - Muscularis, Muscle - Skeletal, Pituitary, Skin - Not Sun Exposed (Suprapubic), Skin - Sun Exposed (Lower leg)
ENSG00000140443.15	IGF1R	9	Adipose - Visceral (Omentum), Artery - Tibial, Breast - Mammary Tissue, Cells - Cultured fibroblasts, Esophagus - Mucosa, Esophagus - Muscularis, Muscle - Skeletal, Skin - Not Sun Exposed (Suprapubic), Skin - Sun Exposed (Lower leg)
ENSG00000142319.18	SLC6A3	9	Artery - Tibial, Breast - Mammary Tissue, Cells - EBV-transformed lymphocytes, Colon - Sigmoid, Colon - Transverse, Esophagus - Mucosa, Heart - Left Ventricle, Skin - Sun Exposed (Lower leg), Thyroid
ENSG00000166257.10	SCN3B	9	Adipose - Visceral (Omentum), Artery - Tibial, Esophagus - Gastroesophageal Junction, Muscle - Skeletal, Nerve - Tibial, Pituitary, Skin - Sun Exposed (Lower leg), Stomach, Whole Blood
ENSG00000170890.14	PLA2G1B	9	Adipose - Visceral (Omentum), Artery - Aorta, Breast - Mammary Tissue, Cells - EBV-transformed lymphocytes, Heart - Atrial Appendage, Heart - Left Ventricle, Pituitary, Thyroid, Whole Blood
ENSG00000171385.10	KCND3	9	Adipose - Visceral (Omentum), Artery - Aorta, Breast - Mammary Tissue, Heart - Left Ventricle, Nerve - Tibial, Pituitary, Skin - Not Sun Exposed (Suprapubic), Skin - Sun Exposed (Lower leg), Whole Blood
ENSG00000175535.6	PNLIP	9	Adipose - Subcutaneous, Adipose - Visceral (Omentum), Artery - Tibial, Brain - Substantia nigra, Cells - Cultured fibroblasts, Cells - EBV-transformed lymphocytes, Colon - Sigmoid, Muscle - Skeletal, Skin - Not Sun Exposed (Suprapubic)
ENSG00000179639.11	FCER1A	9	Adipose - Subcutaneous, Adipose - Visceral (Omentum), Artery - Aorta, Artery - Tibial, Breast - Mammary Tissue, Esophagus - Muscularis, Nerve - Tibial, Skin - Sun Exposed (Lower leg), Whole Blood
ENSG00000184408.10	KCND2	9	Adipose - Subcutaneous, Artery - Aorta, Artery - Coronary, Artery - Tibial, Nerve - Tibial, Pituitary, Skin - Not Sun Exposed (Suprapubic), Skin - Sun Exposed (Lower leg), Thyroid
ENSG00000005022.6	SLC25A5	8	Artery - Tibial, Breast - Mammary Tissue, Esophagus - Muscularis, Heart - Atrial Appendage, Heart - Left Ventricle, Muscle - Skeletal, Pituitary, Stomach
ENSG00000077782.22	FGFR1	8	Artery - Tibial, Breast - Mammary Tissue, Cells - Cultured fibroblasts, Esophagus - Mucosa, Nerve - Tibial, Skin - Not Sun Exposed (Suprapubic), Skin - Sun Exposed (Lower leg), Thyroid
ENSG00000110680.13	CALCA	8	Artery - Coronary, Bladder, Brain - Caudate (basal ganglia), Brain - Spinal cord (cervical c-1), Breast - Mammary Tissue, Esophagus - Mucosa, Heart - Left Ventricle, Muscle - Skeletal
ENSG00000113448.20	PDE4D	8	Artery - Tibial, Brain - Cerebellar Hemisphere, Brain - Cerebellum, Breast - Mammary Tissue, Heart - Left Ventricle, Muscle - Skeletal, Nerve - Tibial, Skin - Not Sun Exposed (Suprapubic)
ENSG00000115353.11	TACR1	8	Adipose - Subcutaneous, Artery - Aorta, Breast - Mammary Tissue, Muscle - Skeletal, Pituitary, Skin - Not Sun Exposed (Suprapubic), Skin - Sun Exposed (Lower leg), Stomach
ENSG00000124212.6	PTGIS	8	Artery - Tibial, Brain - Cortex, Breast - Mammary Tissue, Cells - EBV-transformed lymphocytes, Nerve - Tibial, Skin - Not Sun Exposed (Suprapubic), Skin - Sun Exposed (Lower leg), Thyroid
ENSG00000125730.17	C3	8	Adipose - Subcutaneous, Artery - Aorta, Artery - Tibial, Breast - Mammary Tissue, Heart - Left Ventricle, Nerve - Tibial, Skin - Not Sun Exposed (Suprapubic), Skin - Sun Exposed (Lower leg)
ENSG00000145864.14	GABRB2	8	Artery - Tibial, Breast - Mammary Tissue, Cells - EBV-transformed lymphocytes, Esophagus - Gastroesophageal Junction, Nerve - Tibial, Skin - Sun Exposed (Lower leg), Stomach, Thyroid
ENSG00000151090.20	THRB	8	Adipose - Subcutaneous, Artery - Aorta, Artery - Tibial, Breast - Mammary Tissue, Esophagus - Gastroesophageal Junction, Nerve - Tibial, Skin - Not Sun Exposed (Suprapubic), Skin - Sun Exposed (Lower leg)
ENSG00000152402.11	GUCY1A2	8	Adipose - Subcutaneous, Adipose - Visceral (Omentum), Adrenal Gland, Artery - Aorta, Breast - Mammary Tissue, Esophagus - Muscularis, Skin - Sun Exposed (Lower leg), Thyroid
ENSG00000157404.17	KIT	8	Artery - Aorta, Artery - Tibial, Brain - Caudate (basal ganglia), Breast - Mammary Tissue, Cells - EBV-transformed lymphocytes, Esophagus - Muscularis, Lung, Muscle - Skeletal
ENSG00000157445.15	CACNA2D3	8	Adipose - Subcutaneous, Artery - Aorta, Artery - Tibial, Breast - Mammary Tissue, Heart - Atrial Appendage, Heart - Left Ventricle, Lung, Muscle - Skeletal
ENSG00000163485.17	ADORA1	8	Artery - Tibial, Breast - Mammary Tissue, Cells - Cultured fibroblasts, Esophagus - Muscularis, Lung, Nerve - Tibial, Skin - Not Sun Exposed (Suprapubic), Skin - Sun Exposed (Lower leg)
ENSG00000165029.17	ABCA1	8	Adipose - Subcutaneous, Adipose - Visceral (Omentum), Breast - Mammary Tissue, Cells - Cultured fibroblasts, Pituitary, Skin - Not Sun Exposed (Suprapubic), Skin - Sun Exposed (Lower leg), Thyroid
ENSG00000169313.10	P2RY12	8	Adipose - Subcutaneous, Adipose - Visceral (Omentum), Breast - Mammary Tissue, Heart - Atrial Appendage, Liver, Pancreas, Skin - Not Sun Exposed (Suprapubic), Skin - Sun Exposed (Lower leg)
ENSG00000171791.14	BCL2	8	Adipose - Subcutaneous, Artery - Aorta, Artery - Tibial, Cells - Cultured fibroblasts, Esophagus - Muscularis, Heart - Left Ventricle, Pituitary, Skin - Not Sun Exposed (Suprapubic)
ENSG00000176105.14	YES1	8	Adipose - Subcutaneous, Artery - Aorta, Artery - Tibial, Breast - Mammary Tissue, Lung, Nerve - Tibial, Pituitary, Thyroid
ENSG00000211896.7	IGHG1	8	Adipose - Subcutaneous, Adipose - Visceral (Omentum), Breast - Mammary Tissue, Colon - Sigmoid, Heart - Left Ventricle, Minor Salivary Gland, Nerve - Tibial, Skin - Not Sun Exposed (Suprapubic)
ENSG00000243480.8	AMY2A	8	Adipose - Subcutaneous, Artery - Tibial, Brain - Spinal cord (cervical c-1), Colon - Sigmoid, Liver, Muscle - Skeletal, Pituitary, Skin - Not Sun Exposed (Suprapubic)
ENSG00000003436.16	TFPI	7	Adipose - Visceral (Omentum), Artery - Tibial, Esophagus - Gastroesophageal Junction, Esophagus - Muscularis, Muscle - Skeletal, Skin - Not Sun Exposed (Suprapubic), Skin - Sun Exposed (Lower leg)
ENSG00000007314.12	SCN4A	7	Adipose - Subcutaneous, Breast - Mammary Tissue, Colon - Sigmoid, Muscle - Skeletal, Skin - Not Sun Exposed (Suprapubic), Skin - Sun Exposed (Lower leg), Thyroid
ENSG00000008018.9	PSMB1	7	Adipose - Subcutaneous, Artery - Aorta, Breast - Mammary Tissue, Cells - Cultured fibroblasts, Esophagus - Mucosa, Lung, Muscle - Skeletal
ENSG00000015413.10	DPEP1	7	Adipose - Subcutaneous, Artery - Tibial, Cells - Cultured fibroblasts, Muscle - Skeletal, Nerve - Tibial, Skin - Sun Exposed (Lower leg), Stomach
ENSG00000041880.15	PARP3	7	Artery - Tibial, Cells - Cultured fibroblasts, Muscle - Skeletal, Pituitary, Skin - Not Sun Exposed (Suprapubic), Skin - Sun Exposed (Lower leg), Thyroid
ENSG00000047936.11	ROS1	7	Brain - Hippocampus, Breast - Mammary Tissue, Cells - Cultured fibroblasts, Muscle - Skeletal, Pituitary, Skin - Not Sun Exposed (Suprapubic), Skin - Sun Exposed (Lower leg)
ENSG00000069535.14	MAOB	7	Adipose - Subcutaneous, Artery - Aorta, Breast - Mammary Tissue, Colon - Sigmoid, Muscle - Skeletal, Pituitary, Stomach
ENSG00000101000.6	PROCR	7	Adipose - Subcutaneous, Artery - Tibial, Breast - Mammary Tissue, Muscle - Skeletal, Pituitary, Skin - Not Sun Exposed (Suprapubic), Skin - Sun Exposed (Lower leg)
ENSG00000113578.18	FGF1	7	Adipose - Subcutaneous, Artery - Tibial, Breast - Mammary Tissue, Cells - Cultured fibroblasts, Esophagus - Muscularis, Muscle - Skeletal, Whole Blood
ENSG00000114200.10	BCHE	7	Adipose - Subcutaneous, Breast - Mammary Tissue, Cells - Cultured fibroblasts, Lung, Skin - Not Sun Exposed (Suprapubic), Spleen, Whole Blood
ENSG00000120903.13	CHRNA2	7	Adipose - Subcutaneous, Artery - Aorta, Breast - Mammary Tissue, Pituitary, Skin - Not Sun Exposed (Suprapubic), Skin - Sun Exposed (Lower leg), Thyroid
ENSG00000126432.14	PRDX5	7	Artery - Aorta, Artery - Tibial, Breast - Mammary Tissue, Esophagus - Muscularis, Muscle - Skeletal, Nerve - Tibial, Whole Blood
ENSG00000130037.5	KCNA5	7	Adipose - Visceral (Omentum), Artery - Aorta, Artery - Tibial, Breast - Mammary Tissue, Nerve - Tibial, Pituitary, Skin - Not Sun Exposed (Suprapubic)
ENSG00000131398.15	KCNC3	7	Adipose - Subcutaneous, Artery - Aorta, Artery - Tibial, Breast - Mammary Tissue, Esophagus - Muscularis, Stomach, Thyroid
ENSG00000132170.24	PPARG	7	Adipose - Subcutaneous, Artery - Aorta, Breast - Mammary Tissue, Skin - Not Sun Exposed (Suprapubic), Skin - Sun Exposed (Lower leg), Thyroid, Whole Blood
ENSG00000136160.17	EDNRB	7	Adipose - Subcutaneous, Breast - Mammary Tissue, Cells - Cultured fibroblasts, Esophagus - Muscularis, Muscle - Skeletal, Pituitary, Skin - Sun Exposed (Lower leg)
ENSG00000137462.9	TLR2	7	Adipose - Subcutaneous, Breast - Mammary Tissue, Cells - Cultured fibroblasts, Pituitary, Skin - Sun Exposed (Lower leg), Thyroid, Whole Blood
ENSG00000151632.18	AKR1C2	7	Adipose - Subcutaneous, Artery - Tibial, Breast - Mammary Tissue, Esophagus - Mucosa, Muscle - Skeletal, Pituitary, Skin - Sun Exposed (Lower leg)
ENSG00000153956.16	CACNA2D1	7	Adipose - Subcutaneous, Artery - Tibial, Breast - Mammary Tissue, Cells - Cultured fibroblasts, Muscle - Skeletal, Skin - Not Sun Exposed (Suprapubic), Skin - Sun Exposed (Lower leg)
ENSG00000155465.20	SLC7A7	7	Adipose - Subcutaneous, Breast - Mammary Tissue, Cells - Cultured fibroblasts, Esophagus - Muscularis, Skin - Not Sun Exposed (Suprapubic), Skin - Sun Exposed (Lower leg), Thyroid
ENSG00000163932.15	PRKCD	7	Adipose - Subcutaneous, Artery - Tibial, Brain - Substantia nigra, Breast - Mammary Tissue, Muscle - Skeletal, Pituitary, Skin - Sun Exposed (Lower leg)
ENSG00000165646.14	SLC18A2	7	Artery - Aorta, Artery - Tibial, Brain - Nucleus accumbens (basal ganglia), Breast - Mammary Tissue, Cells - Cultured fibroblasts, Esophagus - Muscularis, Heart - Left Ventricle
ENSG00000171303.8	KCNK3	7	Adipose - Visceral (Omentum), Cells - Cultured fibroblasts, Colon - Transverse, Liver, Pancreas, Pituitary, Thyroid
ENSG00000175445.17	LPL	7	Adipose - Subcutaneous, Artery - Coronary, Breast - Mammary Tissue, Cells - Cultured fibroblasts, Muscle - Skeletal, Pituitary, Skin - Sun Exposed (Lower leg)
ENSG00000177301.16	KCNA2	7	Adipose - Subcutaneous, Breast - Mammary Tissue, Heart - Atrial Appendage, Heart - Left Ventricle, Muscle - Skeletal, Pituitary, Thyroid
ENSG00000183873.18	SCN5A	7	Adipose - Subcutaneous, Adipose - Visceral (Omentum), Breast - Mammary Tissue, Esophagus - Muscularis, Skin - Sun Exposed (Lower leg), Stomach, Thyroid
ENSG00000185386.15	MAPK11	7	Adipose - Visceral (Omentum), Artery - Tibial, Breast - Mammary Tissue, Pancreas, Skin - Not Sun Exposed (Suprapubic), Skin - Sun Exposed (Lower leg), Whole Blood
ENSG00000187266.14	EPOR	7	Adipose - Subcutaneous, Artery - Aorta, Brain - Caudate (basal ganglia), Nerve - Tibial, Pituitary, Skin - Sun Exposed (Lower leg), Whole Blood
ENSG00000196591.12	HDAC2	7	Artery - Aorta, Artery - Tibial, Breast - Mammary Tissue, Cells - Cultured fibroblasts, Colon - Sigmoid, Esophagus - Muscularis, Muscle - Skeletal
ENSG00000197122.13	SRC	7	Artery - Aorta, Breast - Mammary Tissue, Cells - Cultured fibroblasts, Cells - EBV-transformed lymphocytes, Esophagus - Gastroesophageal Junction, Muscle - Skeletal, Thyroid
ENSG00000198734.12	F5	7	Adipose - Subcutaneous, Adipose - Visceral (Omentum), Breast - Mammary Tissue, Heart - Left Ventricle, Pancreas, Pituitary, Skin - Sun Exposed (Lower leg)
ENSG00000203747.12	FCGR3A	7	Adipose - Subcutaneous, Breast - Mammary Tissue, Cells - EBV-transformed lymphocytes, Colon - Sigmoid, Muscle - Skeletal, Nerve - Tibial, Thyroid
ENSG00000213694.6	S1PR3	7	Artery - Aorta, Breast - Mammary Tissue, Cells - Cultured fibroblasts, Esophagus - Muscularis, Nerve - Tibial, Pituitary, Whole Blood
ENSG00000248144.6	ADH1C	7	Cells - Cultured fibroblasts, Esophagus - Gastroesophageal Junction, Esophagus - Muscularis, Heart - Left Ventricle, Muscle - Skeletal, Nerve - Tibial, Thyroid
ENSG00000277893.2	SRD5A2	7	Adipose - Subcutaneous, Brain - Cerebellar Hemisphere, Brain - Cerebellum, Breast - Mammary Tissue, Pituitary, Skin - Not Sun Exposed (Suprapubic), Skin - Sun Exposed (Lower leg)
ENSG00000065325.13	GLP2R	6	Adipose - Subcutaneous, Artery - Tibial, Breast - Mammary Tissue, Esophagus - Mucosa, Esophagus - Muscularis, Thyroid
ENSG00000065989.16	PDE4A	6	Adipose - Subcutaneous, Adipose - Visceral (Omentum), Artery - Tibial, Breast - Mammary Tissue, Cells - Cultured fibroblasts, Heart - Atrial Appendage
ENSG00000068078.20	FGFR3	6	Adipose - Subcutaneous, Artery - Aorta, Artery - Tibial, Breast - Mammary Tissue, Pituitary, Stomach
ENSG00000072694.22	FCGR2B	6	Adipose - Subcutaneous, Artery - Aorta, Muscle - Skeletal, Nerve - Tibial, Skin - Sun Exposed (Lower leg), Whole Blood
ENSG00000075239.14	ACAT1	6	Adipose - Subcutaneous, Artery - Aorta, Artery - Tibial, Breast - Mammary Tissue, Cells - Cultured fibroblasts, Skin - Sun Exposed (Lower leg)
ENSG00000087086.15	FTL	6	Adipose - Subcutaneous, Artery - Tibial, Breast - Mammary Tissue, Cells - Cultured fibroblasts, Skin - Sun Exposed (Lower leg), Whole Blood
ENSG00000100030.15	MAPK1	6	Adipose - Subcutaneous, Breast - Mammary Tissue, Cells - Cultured fibroblasts, Pituitary, Skin - Not Sun Exposed (Suprapubic), Skin - Sun Exposed (Lower leg)
ENSG00000100983.12	GSS	6	Artery - Tibial, Breast - Mammary Tissue, Esophagus - Gastroesophageal Junction, Muscle - Skeletal, Skin - Not Sun Exposed (Suprapubic), Skin - Sun Exposed (Lower leg)
ENSG00000105675.9	ATP4A	6	Adipose - Subcutaneous, Artery - Aorta, Breast - Mammary Tissue, Esophagus - Muscularis, Pituitary, Thyroid
ENSG00000105711.14	SCN1B	6	Adipose - Subcutaneous, Artery - Aorta, Artery - Coronary, Breast - Mammary Tissue, Nerve - Tibial, Skin - Not Sun Exposed (Suprapubic)
ENSG00000105810.10	CDK6	6	Adipose - Subcutaneous, Breast - Mammary Tissue, Heart - Atrial Appendage, Nerve - Tibial, Pituitary, Skin - Sun Exposed (Lower leg)
ENSG00000106366.9	SERPINE1	6	Adipose - Subcutaneous, Artery - Aorta, Artery - Tibial, Heart - Atrial Appendage, Muscle - Skeletal, Nerve - Tibial
ENSG00000108423.15	TUBD1	6	Artery - Aorta, Breast - Mammary Tissue, Pancreas, Pituitary, Skin - Not Sun Exposed (Suprapubic), Thyroid
ENSG00000109320.13	NFKB1	6	Adipose - Subcutaneous, Artery - Tibial, Breast - Mammary Tissue, Cells - Cultured fibroblasts, Nerve - Tibial, Thyroid
ENSG00000110092.4	CCND1	6	Adrenal Gland, Artery - Tibial, Nerve - Tibial, Skin - Not Sun Exposed (Suprapubic), Stomach, Thyroid
ENSG00000111716.14	LDHB	6	Adipose - Subcutaneous, Breast - Mammary Tissue, Lung, Muscle - Skeletal, Skin - Not Sun Exposed (Suprapubic), Skin - Sun Exposed (Lower leg)
ENSG00000113721.14	PDGFRB	6	Artery - Tibial, Breast - Mammary Tissue, Pituitary, Skin - Sun Exposed (Lower leg), Thyroid, Whole Blood
ENSG00000113749.8	HRH2	6	Adipose - Subcutaneous, Artery - Tibial, Breast - Mammary Tissue, Heart - Atrial Appendage, Heart - Left Ventricle, Lung
ENSG00000115414.21	FN1	6	Artery - Aorta, Artery - Tibial, Breast - Mammary Tissue, Cells - Cultured fibroblasts, Liver, Skin - Not Sun Exposed (Suprapubic)
ENSG00000118432.13	CNR1	6	Artery - Tibial, Breast - Mammary Tissue, Pituitary, Skin - Not Sun Exposed (Suprapubic), Skin - Sun Exposed (Lower leg), Thyroid
ENSG00000119912.18	IDE	6	Adipose - Subcutaneous, Artery - Aorta, Breast - Mammary Tissue, Cells - Cultured fibroblasts, Skin - Not Sun Exposed (Suprapubic), Skin - Sun Exposed (Lower leg)
ENSG00000122420.10	PTGFR	6	Artery - Tibial, Breast - Mammary Tissue, Muscle - Skeletal, Nerve - Tibial, Pituitary, Skin - Sun Exposed (Lower leg)
ENSG00000134824.14	FADS2	6	Adipose - Subcutaneous, Adipose - Visceral (Omentum), Breast - Mammary Tissue, Muscle - Skeletal, Skin - Not Sun Exposed (Suprapubic), Skin - Sun Exposed (Lower leg)
ENSG00000134853.12	PDGFRA	6	Adrenal Gland, Artery - Tibial, Breast - Mammary Tissue, Nerve - Tibial, Pituitary, Skin - Sun Exposed (Lower leg)
ENSG00000138413.14	IDH1	6	Adipose - Subcutaneous, Breast - Mammary Tissue, Cells - Cultured fibroblasts, Muscle - Skeletal, Pituitary, Skin - Not Sun Exposed (Suprapubic)
ENSG00000138772.13	ANXA3	6	Adipose - Subcutaneous, Artery - Aorta, Artery - Tibial, Breast - Mammary Tissue, Skin - Sun Exposed (Lower leg), Whole Blood
ENSG00000138796.18	HADH	6	Breast - Mammary Tissue, Cells - Cultured fibroblasts, Esophagus - Muscularis, Heart - Left Ventricle, Pituitary, Whole Blood
ENSG00000141736.14	ERBB2	6	Artery - Tibial, Breast - Mammary Tissue, Cells - Cultured fibroblasts, Muscle - Skeletal, Pituitary, Thyroid
ENSG00000144891.19	AGTR1	6	Breast - Mammary Tissue, Lung, Pituitary, Skin - Not Sun Exposed (Suprapubic), Skin - Sun Exposed (Lower leg), Whole Blood
ENSG00000145545.12	SRD5A1	6	Artery - Aorta, Breast - Mammary Tissue, Esophagus - Muscularis, Muscle - Skeletal, Skin - Sun Exposed (Lower leg), Thyroid
ENSG00000149485.19	FADS1	6	Adipose - Subcutaneous, Artery - Aorta, Breast - Mammary Tissue, Cells - Cultured fibroblasts, Skin - Not Sun Exposed (Suprapubic), Skin - Sun Exposed (Lower leg)
ENSG00000149575.9	SCN2B	6	Adipose - Subcutaneous, Artery - Aorta, Breast - Mammary Tissue, Colon - Sigmoid, Esophagus - Muscularis, Pituitary
ENSG00000151617.17	EDNRA	6	Adrenal Gland, Artery - Aorta, Artery - Tibial, Breast - Mammary Tissue, Pituitary, Skin - Sun Exposed (Lower leg)
ENSG00000154229.12	PRKCA	6	Adipose - Subcutaneous, Artery - Aorta, Artery - Tibial, Cells - EBV-transformed lymphocytes, Pituitary, Whole Blood
ENSG00000155511.18	GRIA1	6	Adipose - Visceral (Omentum), Artery - Tibial, Breast - Mammary Tissue, Cells - Cultured fibroblasts, Esophagus - Muscularis, Pituitary
ENSG00000157388.20	CACNA1D	6	Adipose - Subcutaneous, Artery - Aorta, Artery - Tibial, Breast - Mammary Tissue, Skin - Sun Exposed (Lower leg), Stomach
ENSG00000158445.10	KCNB1	6	Artery - Aorta, Breast - Mammary Tissue, Cells - Cultured fibroblasts, Muscle - Skeletal, Skin - Not Sun Exposed (Suprapubic), Skin - Sun Exposed (Lower leg)
ENSG00000159164.10	SV2A	6	Adipose - Subcutaneous, Colon - Sigmoid, Esophagus - Muscularis, Lung, Nerve - Tibial, Stomach
ENSG00000159640.17	ACE	6	Adipose - Subcutaneous, Artery - Tibial, Brain - Cerebellar Hemisphere, Brain - Cerebellum, Muscle - Skeletal, Skin - Not Sun Exposed (Suprapubic)
ENSG00000159899.16	NPR2	6	Breast - Mammary Tissue, Cells - Cultured fibroblasts, Heart - Left Ventricle, Pituitary, Skin - Not Sun Exposed (Suprapubic), Skin - Sun Exposed (Lower leg)
ENSG00000162009.9	SSTR5	6	Adipose - Subcutaneous, Breast - Mammary Tissue, Esophagus - Mucosa, Muscle - Skeletal, Pituitary, Stomach
ENSG00000164326.5	CARTPT	6	Adipose - Subcutaneous, Artery - Aorta, Artery - Coronary, Artery - Tibial, Small Intestine - Terminal Ileum, Thyroid
ENSG00000164615.6	CAMLG	6	Artery - Tibial, Breast - Mammary Tissue, Cells - Cultured fibroblasts, Pituitary, Skin - Not Sun Exposed (Suprapubic), Skin - Sun Exposed (Lower leg)
ENSG00000166206.15	GABRB3	6	Artery - Tibial, Breast - Mammary Tissue, Esophagus - Muscularis, Heart - Atrial Appendage, Muscle - Skeletal, Nerve - Tibial
ENSG00000166411.14	IDH3A	6	Adipose - Subcutaneous, Artery - Tibial, Breast - Mammary Tissue, Cells - Cultured fibroblasts, Muscle - Skeletal, Whole Blood
ENSG00000166548.17	TK2	6	Adipose - Subcutaneous, Breast - Mammary Tissue, Cells - Cultured fibroblasts, Nerve - Tibial, Stomach, Thyroid
ENSG00000167601.12	AXL	6	Adipose - Subcutaneous, Artery - Aorta, Breast - Mammary Tissue, Pituitary, Skin - Not Sun Exposed (Suprapubic), Skin - Sun Exposed (Lower leg)
ENSG00000167941.3	SOST	6	Adipose - Subcutaneous, Adipose - Visceral (Omentum), Brain - Frontal Cortex (BA9), Breast - Mammary Tissue, Muscle - Skeletal, Nerve - Tibial
ENSG00000171557.17	FGG	6	Adipose - Visceral (Omentum), Artery - Aorta, Cells - Cultured fibroblasts, Esophagus - Gastroesophageal Junction, Heart - Left Ventricle, Skin - Not Sun Exposed (Suprapubic)
ENSG00000172819.17	RARG	6	Adipose - Subcutaneous, Breast - Mammary Tissue, Esophagus - Gastroesophageal Junction, Muscle - Skeletal, Nerve - Tibial, Pituitary
ENSG00000173511.10	VEGFB	6	Artery - Tibial, Breast - Mammary Tissue, Cells - Cultured fibroblasts, Muscle - Skeletal, Pituitary, Skin - Sun Exposed (Lower leg)
ENSG00000174175.17	SELP	6	Adipose - Subcutaneous, Adipose - Visceral (Omentum), Breast - Mammary Tissue, Esophagus - Muscularis, Nerve - Tibial, Pituitary
ENSG00000182674.6	KCNB2	6	Adipose - Subcutaneous, Artery - Aorta, Breast - Mammary Tissue, Lung, Pituitary, Skin - Sun Exposed (Lower leg)
ENSG00000188257.12	PLA2G2A	6	Adipose - Subcutaneous, Breast - Mammary Tissue, Muscle - Skeletal, Pituitary, Skin - Not Sun Exposed (Suprapubic), Skin - Sun Exposed (Lower leg)
ENSG00000196975.16	ANXA4	6	Adipose - Subcutaneous, Breast - Mammary Tissue, Cells - Cultured fibroblasts, Skin - Not Sun Exposed (Suprapubic), Skin - Sun Exposed (Lower leg), Whole Blood
ENSG00000197406.7	DIO3	6	Breast - Mammary Tissue, Liver, Pancreas, Skin - Not Sun Exposed (Suprapubic), Skin - Sun Exposed (Lower leg), Thyroid
ENSG00000197632.9	SERPINB2	6	Breast - Mammary Tissue, Heart - Left Ventricle, Lung, Muscle - Skeletal, Skin - Not Sun Exposed (Suprapubic), Skin - Sun Exposed (Lower leg)
ENSG00000198793.13	MTOR	6	Adipose - Subcutaneous, Artery - Aorta, Artery - Tibial, Breast - Mammary Tissue, Nerve - Tibial, Skin - Sun Exposed (Lower leg)
ENSG00000215644.10	GCGR	6	Breast - Mammary Tissue, Liver, Lung, Muscle - Skeletal, Skin - Not Sun Exposed (Suprapubic), Skin - Sun Exposed (Lower leg)
ENSG00000001630.18	CYP51A1	5	Adipose - Subcutaneous, Breast - Mammary Tissue, Skin - Not Sun Exposed (Suprapubic), Skin - Sun Exposed (Lower leg), Thyroid
ENSG00000006071.16	ABCC8	5	Artery - Aorta, Artery - Tibial, Esophagus - Muscularis, Stomach, Whole Blood
ENSG00000010610.10	CD4	5	Adipose - Subcutaneous, Artery - Tibial, Brain - Cortex, Breast - Mammary Tissue, Skin - Sun Exposed (Lower leg)
ENSG00000012124.17	CD22	5	Adipose - Subcutaneous, Artery - Tibial, Esophagus - Muscularis, Heart - Atrial Appendage, Whole Blood
ENSG00000017260.20	ATP2C1	5	Artery - Aorta, Artery - Tibial, Cells - Cultured fibroblasts, Pituitary, Stomach
ENSG00000037280.16	FLT4	5	Adipose - Visceral (Omentum), Breast - Mammary Tissue, Esophagus - Gastroesophageal Junction, Skin - Not Sun Exposed (Suprapubic), Skin - Sun Exposed (Lower leg)
ENSG00000050628.21	PTGER3	5	Artery - Aorta, Artery - Coronary, Artery - Tibial, Breast - Mammary Tissue, Pituitary
ENSG00000055118.17	KCNH2	5	Adipose - Subcutaneous, Artery - Tibial, Breast - Mammary Tissue, Cells - Cultured fibroblasts, Muscle - Skeletal
ENSG00000057593.14	F7	5	Adipose - Subcutaneous, Artery - Aorta, Artery - Tibial, Skin - Sun Exposed (Lower leg), Stomach
ENSG00000067191.16	CACNB1	5	Breast - Mammary Tissue, Muscle - Skeletal, Pituitary, Skin - Sun Exposed (Lower leg), Whole Blood
ENSG00000067900.8	ROCK1	5	Adipose - Subcutaneous, Artery - Tibial, Breast - Mammary Tissue, Muscle - Skeletal, Pituitary
ENSG00000072506.14	HSD17B10	5	Artery - Aorta, Artery - Tibial, Breast - Mammary Tissue, Cells - Cultured fibroblasts, Skin - Sun Exposed (Lower leg)
ENSG00000074410.14	CA12	5	Artery - Aorta, Brain - Cortex, Brain - Frontal Cortex (BA9), Breast - Mammary Tissue, Pituitary
ENSG00000080644.16	CHRNA3	5	Adipose - Visceral (Omentum), Breast - Mammary Tissue, Muscle - Skeletal, Skin - Not Sun Exposed (Suprapubic), Skin - Sun Exposed (Lower leg)
ENSG00000082556.14	OPRK1	5	Adipose - Subcutaneous, Artery - Tibial, Breast - Mammary Tissue, Muscle - Skeletal, Nerve - Tibial
ENSG00000085662.14	AKR1B1	5	Cells - Cultured fibroblasts, Esophagus - Muscularis, Heart - Left Ventricle, Skin - Not Sun Exposed (Suprapubic), Skin - Sun Exposed (Lower leg)
ENSG00000087085.16	ACHE	5	Esophagus - Muscularis, Pituitary, Skin - Sun Exposed (Lower leg), Thyroid, Whole Blood
ENSG00000090013.11	BLVRB	5	Adipose - Subcutaneous, Breast - Mammary Tissue, Nerve - Tibial, Skin - Sun Exposed (Lower leg), Whole Blood
ENSG00000092054.13	MYH7	5	Adipose - Subcutaneous, Breast - Mammary Tissue, Esophagus - Mucosa, Nerve - Tibial, Skin - Sun Exposed (Lower leg)
ENSG00000097007.19	ABL1	5	Adipose - Subcutaneous, Breast - Mammary Tissue, Nerve - Tibial, Pancreas, Skin - Sun Exposed (Lower leg)
ENSG00000100300.18	TSPO	5	Adipose - Subcutaneous, Breast - Mammary Tissue, Cells - Cultured fibroblasts, Liver, Pituitary
ENSG00000100346.18	CACNA1I	5	Adipose - Subcutaneous, Brain - Cerebellar Hemisphere, Breast - Mammary Tissue, Esophagus - Mucosa, Pituitary
ENSG00000102287.19	GABRE	5	Artery - Tibial, Breast - Mammary Tissue, Cells - Cultured fibroblasts, Colon - Transverse, Skin - Not Sun Exposed (Suprapubic)
ENSG00000104549.12	SQLE	5	Adipose - Subcutaneous, Breast - Mammary Tissue, Pituitary, Skin - Not Sun Exposed (Suprapubic), Skin - Sun Exposed (Lower leg)
ENSG00000105642.16	KCNN1	5	Bladder, Breast - Mammary Tissue, Heart - Atrial Appendage, Skin - Sun Exposed (Lower leg), Thyroid
ENSG00000105737.10	GRIK5	5	Adipose - Subcutaneous, Artery - Tibial, Heart - Left Ventricle, Skin - Not Sun Exposed (Suprapubic), Stomach
ENSG00000105976.16	MET	5	Adipose - Subcutaneous, Cells - Cultured fibroblasts, Skin - Not Sun Exposed (Suprapubic), Skin - Sun Exposed (Lower leg), Thyroid
ENSG00000106348.18	IMPDH1	5	Breast - Mammary Tissue, Cells - Cultured fibroblasts, Pancreas, Thyroid, Whole Blood
ENSG00000107159.14	CA9	5	Breast - Mammary Tissue, Cells - Cultured fibroblasts, Muscle - Skeletal, Skin - Not Sun Exposed (Suprapubic), Whole Blood
ENSG00000108179.14	PPIF	5	Adipose - Subcutaneous, Artery - Tibial, Breast - Mammary Tissue, Heart - Atrial Appendage, Skin - Sun Exposed (Lower leg)
ENSG00000110245.12	APOC3	5	Adipose - Subcutaneous, Artery - Tibial, Brain - Spinal cord (cervical c-1), Breast - Mammary Tissue, Whole Blood
ENSG00000112992.18	NNT	5	Artery - Tibial, Breast - Mammary Tissue, Heart - Atrial Appendage, Muscle - Skeletal, Thyroid
ENSG00000121691.7	CAT	5	Artery - Aorta, Breast - Mammary Tissue, Muscle - Skeletal, Skin - Sun Exposed (Lower leg), Thyroid
ENSG00000122679.8	RAMP3	5	Adipose - Subcutaneous, Adipose - Visceral (Omentum), Artery - Tibial, Breast - Mammary Tissue, Esophagus - Muscularis
ENSG00000126218.12	F10	5	Adipose - Subcutaneous, Breast - Mammary Tissue, Cells - Cultured fibroblasts, Pituitary, Skin - Sun Exposed (Lower leg)
ENSG00000127884.5	ECHS1	5	Adipose - Subcutaneous, Artery - Aorta, Artery - Tibial, Breast - Mammary Tissue, Muscle - Skeletal
ENSG00000129167.10	TPH1	5	Artery - Aorta, Artery - Tibial, Breast - Mammary Tissue, Esophagus - Muscularis, Pituitary
ENSG00000130821.17	SLC6A8	5	Adipose - Visceral (Omentum), Artery - Tibial, Breast - Mammary Tissue, Muscle - Skeletal, Skin - Sun Exposed (Lower leg)
ENSG00000131187.10	F12	5	Breast - Mammary Tissue, Cells - Cultured fibroblasts, Cells - EBV-transformed lymphocytes, Muscle - Skeletal, Thyroid
ENSG00000132155.14	RAF1	5	Adipose - Subcutaneous, Adipose - Visceral (Omentum), Artery - Tibial, Breast - Mammary Tissue, Skin - Sun Exposed (Lower leg)
ENSG00000132639.14	SNAP25	5	Adipose - Visceral (Omentum), Cells - Cultured fibroblasts, Nerve - Tibial, Pituitary, Whole Blood
ENSG00000135312.7	HTR1B	5	Artery - Tibial, Breast - Mammary Tissue, Colon - Transverse, Muscle - Skeletal, Nerve - Tibial
ENSG00000138448.12	ITGAV	5	Adipose - Subcutaneous, Breast - Mammary Tissue, Esophagus - Gastroesophageal Junction, Muscle - Skeletal, Whole Blood
ENSG00000140009.19	ESR2	5	Adipose - Subcutaneous, Esophagus - Mucosa, Heart - Left Ventricle, Pituitary, Thyroid
ENSG00000140459.18	CYP11A1	5	Adipose - Subcutaneous, Breast - Mammary Tissue, Cells - Cultured fibroblasts, Cells - EBV-transformed lymphocytes, Pituitary
ENSG00000142166.13	IFNAR1	5	Adipose - Subcutaneous, Breast - Mammary Tissue, Muscle - Skeletal, Nerve - Tibial, Skin - Sun Exposed (Lower leg)
ENSG00000143799.14	PARP1	5	Adipose - Subcutaneous, Breast - Mammary Tissue, Cells - Cultured fibroblasts, Muscle - Skeletal, Whole Blood
ENSG00000147416.11	ATP6V1B2	5	Adipose - Subcutaneous, Artery - Tibial, Cells - Cultured fibroblasts, Cells - EBV-transformed lymphocytes, Muscle - Skeletal
ENSG00000151067.23	CACNA1C	5	Adipose - Subcutaneous, Breast - Mammary Tissue, Cells - Cultured fibroblasts, Nerve - Tibial, Pituitary
ENSG00000156738.18	MS4A1	5	Brain - Cerebellum, Brain - Putamen (basal ganglia), Breast - Mammary Tissue, Nerve - Tibial, Skin - Sun Exposed (Lower leg)
ENSG00000159128.15	IFNGR2	5	Adipose - Subcutaneous, Breast - Mammary Tissue, Muscle - Skeletal, Skin - Sun Exposed (Lower leg), Thyroid
ENSG00000160801.14	PTH1R	5	Artery - Aorta, Artery - Tibial, Breast - Mammary Tissue, Skin - Not Sun Exposed (Suprapubic), Thyroid
ENSG00000162733.19	DDR2	5	Adipose - Subcutaneous, Breast - Mammary Tissue, Pituitary, Skin - Not Sun Exposed (Suprapubic), Skin - Sun Exposed (Lower leg)
ENSG00000164172.20	MOCS2	5	Artery - Aorta, Breast - Mammary Tissue, Cells - Cultured fibroblasts, Muscle - Skeletal, Whole Blood
ENSG00000166741.8	NNMT	5	Adipose - Subcutaneous, Artery - Aorta, Breast - Mammary Tissue, Skin - Not Sun Exposed (Suprapubic), Skin - Sun Exposed (Lower leg)
ENSG00000169032.11	MAP2K1	5	Adipose - Subcutaneous, Breast - Mammary Tissue, Cells - Cultured fibroblasts, Nerve - Tibial, Thyroid
ENSG00000169252.6	ADRB2	5	Adipose - Subcutaneous, Breast - Mammary Tissue, Cells - Cultured fibroblasts, Esophagus - Muscularis, Skin - Sun Exposed (Lower leg)
ENSG00000171105.14	INSR	5	Adipose - Subcutaneous, Artery - Aorta, Esophagus - Mucosa, Muscle - Skeletal, Skin - Sun Exposed (Lower leg)
ENSG00000171503.13	ETFDH	5	Adipose - Subcutaneous, Artery - Aorta, Breast - Mammary Tissue, Skin - Not Sun Exposed (Suprapubic), Skin - Sun Exposed (Lower leg)
ENSG00000177084.18	POLE	5	Adipose - Subcutaneous, Artery - Aorta, Artery - Tibial, Thyroid, Whole Blood
ENSG00000184160.8	ADRA2C	5	Adipose - Subcutaneous, Adipose - Visceral (Omentum), Artery - Aorta, Artery - Tibial, Breast - Mammary Tissue
ENSG00000184845.4	DRD1	5	Adipose - Subcutaneous, Artery - Aorta, Artery - Tibial, Breast - Mammary Tissue, Thyroid
ENSG00000186009.5	ATP4B	5	Artery - Tibial, Breast - Mammary Tissue, Cells - Cultured fibroblasts, Esophagus - Muscularis, Pituitary
ENSG00000186652.10	PRG2	5	Adipose - Subcutaneous, Breast - Mammary Tissue, Pituitary, Skin - Sun Exposed (Lower leg), Thyroid
ENSG00000186716.21	BCR	5	Adipose - Subcutaneous, Breast - Mammary Tissue, Cells - Cultured fibroblasts, Muscle - Skeletal, Skin - Not Sun Exposed (Suprapubic)
ENSG00000188229.6	TUBB4B	5	Adipose - Subcutaneous, Breast - Mammary Tissue, Heart - Atrial Appendage, Muscle - Skeletal, Nerve - Tibial
ENSG00000189221.11	MAOA	5	Artery - Tibial, Breast - Mammary Tissue, Cells - Cultured fibroblasts, Nerve - Tibial, Pituitary
ENSG00000196549.13	MME	5	Adipose - Subcutaneous, Breast - Mammary Tissue, Cells - EBV-transformed lymphocytes, Muscle - Skeletal, Skin - Sun Exposed (Lower leg)
ENSG00000196616.14	ADH1B	5	Breast - Mammary Tissue, Muscle - Skeletal, Skin - Not Sun Exposed (Suprapubic), Skin - Sun Exposed (Lower leg), Thyroid
ENSG00000196689.13	TRPV1	5	Brain - Cerebellar Hemisphere, Breast - Mammary Tissue, Esophagus - Gastroesophageal Junction, Pituitary, Skin - Not Sun Exposed (Suprapubic)
ENSG00000197561.7	ELANE	5	Brain - Caudate (basal ganglia), Breast - Mammary Tissue, Lung, Nerve - Tibial, Skin - Sun Exposed (Lower leg)
ENSG00000197635.11	DPP4	5	Breast - Mammary Tissue, Cells - Cultured fibroblasts, Esophagus - Gastroesophageal Junction, Esophagus - Muscularis, Skin - Sun Exposed (Lower leg)
ENSG00000255398.3	HCAR3	5	Adipose - Subcutaneous, Artery - Tibial, Breast - Mammary Tissue, Cells - Cultured fibroblasts, Esophagus - Gastroesophageal Junction
ENSG00000260314.3	MRC1	5	Adipose - Subcutaneous, Breast - Mammary Tissue, Liver, Skin - Sun Exposed (Lower leg), Thyroid
ENSG00000007312.13	CD79B	4	Adipose - Subcutaneous, Breast - Mammary Tissue, Cells - Cultured fibroblasts, Skin - Not Sun Exposed (Suprapubic)
ENSG00000010671.17	BTK	4	Adipose - Subcutaneous, Adipose - Visceral (Omentum), Esophagus - Muscularis, Thyroid
ENSG00000026508.21	CD44	4	Adipose - Subcutaneous, Breast - Mammary Tissue, Cells - Cultured fibroblasts, Pituitary
ENSG00000057252.13	SOAT1	4	Breast - Mammary Tissue, Muscle - Skeletal, Pancreas, Pituitary
ENSG00000061273.18	HDAC7	4	Adipose - Subcutaneous, Breast - Mammary Tissue, Pancreas, Skin - Sun Exposed (Lower leg)
ENSG00000072571.20	HMMR	4	Artery - Aorta, Cells - Cultured fibroblasts, Nerve - Tibial, Skin - Not Sun Exposed (Suprapubic)
ENSG00000073578.18	SDHA	4	Adipose - Subcutaneous, Breast - Mammary Tissue, Muscle - Skeletal, Pituitary
ENSG00000077097.16	TOP2B	4	Breast - Mammary Tissue, Cells - Cultured fibroblasts, Skin - Not Sun Exposed (Suprapubic), Skin - Sun Exposed (Lower leg)
ENSG00000080293.10	SCTR	4	Breast - Mammary Tissue, Cells - EBV-transformed lymphocytes, Muscle - Skeletal, Pituitary
ENSG00000080709.16	KCNN2	4	Adipose - Subcutaneous, Breast - Mammary Tissue, Muscle - Skeletal, Pituitary
ENSG00000082175.16	PGR	4	Adipose - Subcutaneous, Adipose - Visceral (Omentum), Artery - Aorta, Nerve - Tibial
ENSG00000089692.9	LAG3	4	Breast - Mammary Tissue, Heart - Atrial Appendage, Nerve - Tibial, Whole Blood
ENSG00000091181.20	IL5RA	4	Adipose - Visceral (Omentum), Breast - Mammary Tissue, Esophagus - Muscularis, Pituitary
ENSG00000094631.21	HDAC6	4	Artery - Tibial, Cells - Cultured fibroblasts, Skin - Not Sun Exposed (Suprapubic), Skin - Sun Exposed (Lower leg)
ENSG00000100316.16	RPL3	4	Adipose - Subcutaneous, Artery - Tibial, Breast - Mammary Tissue, Cells - Cultured fibroblasts
ENSG00000102468.11	HTR2A	4	Artery - Aorta, Artery - Tibial, Muscle - Skeletal, Skin - Sun Exposed (Lower leg)
ENSG00000102755.12	FLT1	4	Adipose - Subcutaneous, Brain - Putamen (basal ganglia), Breast - Mammary Tissue, Cells - Cultured fibroblasts
ENSG00000103222.20	ABCC1	4	Breast - Mammary Tissue, Colon - Transverse, Muscle - Skeletal, Pituitary
ENSG00000103485.19	QPRT	4	Artery - Aorta, Breast - Mammary Tissue, Muscle - Skeletal, Skin - Sun Exposed (Lower leg)
ENSG00000104368.19	PLAT	4	Artery - Aorta, Breast - Mammary Tissue, Nerve - Tibial, Skin - Not Sun Exposed (Suprapubic)
ENSG00000104687.14	GSR	4	Breast - Mammary Tissue, Cells - Cultured fibroblasts, Pancreas, Stomach
ENSG00000104870.13	FCGRT	4	Adipose - Subcutaneous, Artery - Tibial, Breast - Mammary Tissue, Skin - Sun Exposed (Lower leg)
ENSG00000105281.12	SLC1A5	4	Adrenal Gland, Artery - Aorta, Artery - Tibial, Breast - Mammary Tissue
ENSG00000105355.9	PLIN3	4	Artery - Aorta, Artery - Tibial, Breast - Mammary Tissue, Pituitary
ENSG00000106327.13	TFR2	4	Adipose - Subcutaneous, Brain - Cerebellum, Cells - Cultured fibroblasts, Muscle - Skeletal
ENSG00000109743.11	BST1	4	Adipose - Subcutaneous, Artery - Tibial, Nerve - Tibial, Skin - Sun Exposed (Lower leg)
ENSG00000111275.13	ALDH2	4	Breast - Mammary Tissue, Cells - Cultured fibroblasts, Muscle - Skeletal, Pituitary
ENSG00000111371.16	SLC38A1	4	Artery - Tibial, Breast - Mammary Tissue, Cells - Cultured fibroblasts, Thyroid
ENSG00000111640.15	GAPDH	4	Artery - Aorta, Breast - Mammary Tissue, Muscle - Skeletal, Thyroid
ENSG00000112715.26	VEGFA	4	Adipose - Subcutaneous, Breast - Mammary Tissue, Cells - Cultured fibroblasts, Muscle - Skeletal
ENSG00000114013.16	CD86	4	Adipose - Subcutaneous, Artery - Aorta, Breast - Mammary Tissue, Thyroid
ENSG00000114859.16	CLCN2	4	Cells - Cultured fibroblasts, Nerve - Tibial, Skin - Sun Exposed (Lower leg), Thyroid
ENSG00000116329.12	OPRD1	4	Adipose - Subcutaneous, Breast - Mammary Tissue, Cells - EBV-transformed lymphocytes, Muscle - Skeletal
ENSG00000116478.12	HDAC1	4	Cells - Cultured fibroblasts, Pancreas, Skin - Sun Exposed (Lower leg), Stomach
ENSG00000116984.15	MTR	4	Artery - Aorta, Breast - Mammary Tissue, Muscle - Skeletal, Skin - Sun Exposed (Lower leg)
ENSG00000121594.12	CD80	4	Artery - Tibial, Brain - Cortex, Breast - Mammary Tissue, Skin - Sun Exposed (Lower leg)
ENSG00000122025.15	FLT3	4	Adipose - Visceral (Omentum), Artery - Aorta, Breast - Mammary Tissue, Muscle - Skeletal
ENSG00000126067.12	PSMB2	4	Breast - Mammary Tissue, Cells - Cultured fibroblasts, Muscle - Skeletal, Skin - Sun Exposed (Lower leg)
ENSG00000131477.11	RAMP2	4	Adipose - Visceral (Omentum), Breast - Mammary Tissue, Skin - Sun Exposed (Lower leg), Whole Blood
ENSG00000131730.16	CKMT2	4	Adipose - Subcutaneous, Esophagus - Muscularis, Pituitary, Small Intestine - Terminal Ileum
ENSG00000132356.12	PRKAA1	4	Adipose - Visceral (Omentum), Breast - Mammary Tissue, Nerve - Tibial, Skin - Not Sun Exposed (Suprapubic)
ENSG00000132437.18	DDC	4	Colon - Sigmoid, Skin - Sun Exposed (Lower leg), Thyroid, Whole Blood
ENSG00000133742.14	CA1	4	Brain - Anterior cingulate cortex (BA24), Breast - Mammary Tissue, Heart - Left Ventricle, Thyroid
ENSG00000134318.15	ROCK2	4	Adipose - Subcutaneous, Breast - Mammary Tissue, Heart - Atrial Appendage, Muscle - Skeletal
ENSG00000135046.14	ANXA1	4	Breast - Mammary Tissue, Cells - Cultured fibroblasts, Skin - Sun Exposed (Lower leg), Small Intestine - Terminal Ileum
ENSG00000135446.17	CDK4	4	Artery - Tibial, Cells - EBV-transformed lymphocytes, Muscle - Skeletal, Pancreas
ENSG00000136546.17	SCN7A	4	Adipose - Subcutaneous, Muscle - Skeletal, Pituitary, Skin - Sun Exposed (Lower leg)
ENSG00000138685.17	FGF2	4	Breast - Mammary Tissue, Muscle - Skeletal, Pituitary, Thyroid
ENSG00000138823.14	MTTP	4	Adipose - Subcutaneous, Artery - Tibial, Breast - Mammary Tissue, Skin - Sun Exposed (Lower leg)
ENSG00000140678.17	ITGAX	4	Adipose - Subcutaneous, Cells - Cultured fibroblasts, Esophagus - Muscularis, Thyroid
ENSG00000142515.16	KLK3	4	Brain - Putamen (basal ganglia), Breast - Mammary Tissue, Skin - Not Sun Exposed (Suprapubic), Stomach
ENSG00000142627.13	EPHA2	4	Adipose - Subcutaneous, Artery - Tibial, Cells - Cultured fibroblasts, Whole Blood
ENSG00000143226.15	FCGR2A	4	Adipose - Subcutaneous, Cells - Cultured fibroblasts, Skin - Sun Exposed (Lower leg), Thyroid
ENSG00000146085.8	MMUT	4	Adipose - Subcutaneous, Artery - Tibial, Breast - Mammary Tissue, Skin - Sun Exposed (Lower leg)
ENSG00000147168.13	IL2RG	4	Adipose - Subcutaneous, Breast - Mammary Tissue, Skin - Not Sun Exposed (Suprapubic), Thyroid
ENSG00000148680.16	HTR7	4	Artery - Tibial, Breast - Mammary Tissue, Muscle - Skeletal, Skin - Not Sun Exposed (Suprapubic)
ENSG00000150337.14	FCGR1A	4	Artery - Tibial, Brain - Hippocampus, Heart - Atrial Appendage, Whole Blood
ENSG00000150594.7	ADRA2A	4	Artery - Tibial, Breast - Mammary Tissue, Nerve - Tibial, Skin - Sun Exposed (Lower leg)
ENSG00000151704.16	KCNJ1	4	Adipose - Subcutaneous, Breast - Mammary Tissue, Esophagus - Mucosa, Whole Blood
ENSG00000153029.16	MR1	4	Artery - Aorta, Breast - Mammary Tissue, Pituitary, Thyroid
ENSG00000153253.19	SCN3A	4	Adipose - Subcutaneous, Artery - Tibial, Pituitary, Skin - Sun Exposed (Lower leg)
ENSG00000156113.24	KCNMA1	4	Cells - Cultured fibroblasts, Liver, Pituitary, Whole Blood
ENSG00000158104.11	HPD	4	Adipose - Subcutaneous, Artery - Tibial, Cells - Cultured fibroblasts, Muscle - Skeletal
ENSG00000158869.11	FCER1G	4	Adipose - Subcutaneous, Skin - Sun Exposed (Lower leg), Thyroid, Whole Blood
ENSG00000160712.13	IL6R	4	Artery - Aorta, Breast - Mammary Tissue, Muscle - Skeletal, Skin - Sun Exposed (Lower leg)
ENSG00000160752.15	FDPS	4	Breast - Mammary Tissue, Cells - Cultured fibroblasts, Skin - Not Sun Exposed (Suprapubic), Skin - Sun Exposed (Lower leg)
ENSG00000162409.12	PRKAA2	4	Adipose - Subcutaneous, Artery - Aorta, Muscle - Skeletal, Nerve - Tibial
ENSG00000163513.19	TGFBR2	4	Adipose - Subcutaneous, Artery - Aorta, Breast - Mammary Tissue, Skin - Sun Exposed (Lower leg)
ENSG00000164111.15	ANXA5	4	Adipose - Subcutaneous, Breast - Mammary Tissue, Skin - Sun Exposed (Lower leg), Thyroid
ENSG00000164305.19	CASP3	4	Adipose - Subcutaneous, Artery - Aorta, Artery - Tibial, Breast - Mammary Tissue
ENSG00000164418.22	GRIK2	4	Adipose - Subcutaneous, Breast - Mammary Tissue, Cells - Cultured fibroblasts, Muscle - Skeletal
ENSG00000165025.15	SYK	4	Adipose - Subcutaneous, Breast - Mammary Tissue, Skin - Sun Exposed (Lower leg), Thyroid
ENSG00000166736.12	HTR3A	4	Adrenal Gland, Artery - Tibial, Breast - Mammary Tissue, Skin - Sun Exposed (Lower leg)
ENSG00000167397.15	VKORC1	4	Artery - Aorta, Breast - Mammary Tissue, Cells - Cultured fibroblasts, Muscle - Skeletal
ENSG00000167434.10	CA4	4	Adipose - Subcutaneous, Skin - Not Sun Exposed (Suprapubic), Skin - Sun Exposed (Lower leg), Whole Blood
ENSG00000167552.15	TUBA1A	4	Adipose - Subcutaneous, Breast - Mammary Tissue, Cells - Cultured fibroblasts, Skin - Sun Exposed (Lower leg)
ENSG00000167723.15	TRPV3	4	Artery - Aorta, Breast - Mammary Tissue, Spleen, Whole Blood
ENSG00000169442.9	CD52	4	Adipose - Subcutaneous, Esophagus - Muscularis, Skin - Not Sun Exposed (Suprapubic), Thyroid
ENSG00000171132.14	PRKCE	4	Adipose - Subcutaneous, Breast - Mammary Tissue, Nerve - Tibial, Pituitary
ENSG00000171189.18	GRIK1	4	Artery - Aorta, Breast - Mammary Tissue, Nerve - Tibial, Skin - Sun Exposed (Lower leg)
ENSG00000171873.8	ADRA1D	4	Breast - Mammary Tissue, Colon - Transverse, Heart - Atrial Appendage, Liver
ENSG00000177098.9	SCN4B	4	Adipose - Visceral (Omentum), Skin - Not Sun Exposed (Suprapubic), Stomach, Thyroid
ENSG00000177807.10	KCNJ10	4	Breast - Mammary Tissue, Spleen, Thyroid, Whole Blood
ENSG00000181104.7	F2R	4	Artery - Tibial, Breast - Mammary Tissue, Cells - Cultured fibroblasts, Skin - Sun Exposed (Lower leg)
ENSG00000182054.10	IDH2	4	Cells - Cultured fibroblasts, Muscle - Skeletal, Skin - Not Sun Exposed (Suprapubic), Skin - Sun Exposed (Lower leg)
ENSG00000182326.16	C1S	4	Heart - Left Ventricle, Nerve - Tibial, Skin - Not Sun Exposed (Suprapubic), Skin - Sun Exposed (Lower leg)
ENSG00000184185.10	KCNJ12	4	Adipose - Subcutaneous, Artery - Aorta, Breast - Mammary Tissue, Pituitary
ENSG00000188641.14	DPYD	4	Cells - Cultured fibroblasts, Skin - Not Sun Exposed (Suprapubic), Skin - Sun Exposed (Lower leg), Thyroid
ENSG00000196230.14	TUBB	4	Adipose - Visceral (Omentum), Breast - Mammary Tissue, Muscle - Skeletal, Nerve - Tibial
ENSG00000196511.15	TPK1	4	Breast - Mammary Tissue, Cells - Cultured fibroblasts, Pituitary, Thyroid
ENSG00000196639.7	HRH1	4	Adipose - Subcutaneous, Breast - Mammary Tissue, Skin - Sun Exposed (Lower leg), Whole Blood
ENSG00000197405.8	C5AR1	4	Adipose - Subcutaneous, Breast - Mammary Tissue, Cells - Cultured fibroblasts, Thyroid
ENSG00000197584.13	KCNMB2	4	Breast - Mammary Tissue, Cells - Cultured fibroblasts, Esophagus - Gastroesophageal Junction, Stomach
ENSG00000198216.13	CACNA1E	4	Breast - Mammary Tissue, Lung, Nerve - Tibial, Skin - Sun Exposed (Lower leg)
ENSG00000198947.18	DMD	4	Breast - Mammary Tissue, Lung, Muscle - Skeletal, Nerve - Tibial
ENSG00000204231.11	RXRB	4	Artery - Tibial, Breast - Mammary Tissue, Cells - Cultured fibroblasts, Skin - Sun Exposed (Lower leg)
ENSG00000228278.5	ORM2	4	Adipose - Subcutaneous, Adrenal Gland, Muscle - Skeletal, Pancreas
ENSG00000256713.8	PGA5	4	Artery - Tibial, Breast - Mammary Tissue, Esophagus - Gastroesophageal Junction, Stomach
ENSG00000268089.3	GABRQ	4	Adipose - Visceral (Omentum), Breast - Mammary Tissue, Minor Salivary Gland, Thyroid
ENSG00000007402.12	CACNA2D2	3	Pituitary, Stomach, Thyroid
ENSG00000015520.15	NPC1L1	3	Artery - Aorta, Heart - Atrial Appendage, Muscle - Skeletal
ENSG00000021826.18	CPS1	3	Breast - Mammary Tissue, Cells - Cultured fibroblasts, Muscle - Skeletal
ENSG00000062282.15	DGAT2	3	Adipose - Subcutaneous, Cells - EBV-transformed lymphocytes, Thyroid
ENSG00000068024.18	HDAC4	3	Breast - Mammary Tissue, Muscle - Skeletal, Whole Blood
ENSG00000070501.12	POLB	3	Heart - Left Ventricle, Muscle - Skeletal, Skin - Not Sun Exposed (Suprapubic)
ENSG00000073756.13	PTGS2	3	Brain - Cerebellar Hemisphere, Esophagus - Mucosa, Lung
ENSG00000075461.6	CACNG4	3	Heart - Left Ventricle, Muscle - Skeletal, Thyroid
ENSG00000082898.19	XPO1	3	Adipose - Visceral (Omentum), Artery - Tibial, Thyroid
ENSG00000093010.15	COMT	3	Cells - Cultured fibroblasts, Skin - Sun Exposed (Lower leg), Whole Blood
ENSG00000101204.18	CHRNA4	3	Breast - Mammary Tissue, Esophagus - Gastroesophageal Junction, Heart - Left Ventricle
ENSG00000102057.10	KCND1	3	Artery - Aorta, Breast - Mammary Tissue, Nerve - Tibial
ENSG00000104848.2	KCNA7	3	Breast - Mammary Tissue, Pituitary, Whole Blood
ENSG00000105464.4	GRIN2D	3	Breast - Mammary Tissue, Lung, Nerve - Tibial
ENSG00000105639.20	JAK3	3	Breast - Mammary Tissue, Cells - Cultured fibroblasts, Thyroid
ENSG00000106462.12	EZH2	3	Adipose - Subcutaneous, Breast - Mammary Tissue, Muscle - Skeletal
ENSG00000106617.15	PRKAG2	3	Breast - Mammary Tissue, Cells - Cultured fibroblasts, Pituitary
ENSG00000110090.13	CPT1A	3	Esophagus - Muscularis, Skin - Not Sun Exposed (Suprapubic), Skin - Sun Exposed (Lower leg)
ENSG00000113161.17	HMGCR	3	Adipose - Subcutaneous, Breast - Mammary Tissue, Skin - Sun Exposed (Lower leg)
ENSG00000116678.20	LEPR	3	Artery - Tibial, Nerve - Tibial, Skin - Sun Exposed (Lower leg)
ENSG00000118402.6	ELOVL4	3	Breast - Mammary Tissue, Cells - Cultured fibroblasts, Skin - Sun Exposed (Lower leg)
ENSG00000124067.17	SLC12A4	3	Muscle - Skeletal, Skin - Not Sun Exposed (Suprapubic), Skin - Sun Exposed (Lower leg)
ENSG00000124491.16	F13A1	3	Adipose - Subcutaneous, Breast - Mammary Tissue, Skin - Not Sun Exposed (Suprapubic)
ENSG00000125384.7	PTGER2	3	Breast - Mammary Tissue, Pituitary, Whole Blood
ENSG00000126351.13	THRA	3	Artery - Tibial, Pituitary, Stomach
ENSG00000127824.15	TUBA4A	3	Artery - Tibial, Skin - Sun Exposed (Lower leg), Thyroid
ENSG00000129521.15	EGLN3	3	Breast - Mammary Tissue, Muscle - Skeletal, Skin - Sun Exposed (Lower leg)
ENSG00000129749.3	CHRNA10	3	Esophagus - Mucosa, Muscle - Skeletal, Thyroid
ENSG00000130816.17	DNMT1	3	Artery - Aorta, Skin - Sun Exposed (Lower leg), Whole Blood
ENSG00000133019.12	CHRM3	3	Adipose - Visceral (Omentum), Artery - Aorta, Breast - Mammary Tissue
ENSG00000139626.16	ITGB7	3	Breast - Mammary Tissue, Esophagus - Muscularis, Nerve - Tibial
ENSG00000143603.19	KCNN3	3	Brain - Amygdala, Skin - Sun Exposed (Lower leg), Whole Blood
ENSG00000143858.12	SYT2	3	Cells - Cultured fibroblasts, Skin - Not Sun Exposed (Suprapubic), Whole Blood
ENSG00000148053.18	NTRK2	3	Adipose - Subcutaneous, Heart - Atrial Appendage, Thyroid
ENSG00000148154.10	UGCG	3	Breast - Mammary Tissue, Skin - Not Sun Exposed (Suprapubic), Skin - Sun Exposed (Lower leg)
ENSG00000151012.13	SLC7A11	3	Pituitary, Small Intestine - Terminal Ileum, Whole Blood
ENSG00000152256.14	PDK1	3	Adipose - Subcutaneous, Cells - Cultured fibroblasts, Skin - Sun Exposed (Lower leg)
ENSG00000155097.12	ATP6V1C1	3	Adipose - Subcutaneous, Breast - Mammary Tissue, Skin - Sun Exposed (Lower leg)
ENSG00000157184.7	CPT2	3	Adipose - Subcutaneous, Brain - Putamen (basal ganglia), Pituitary
ENSG00000160209.19	PDXK	3	Adipose - Subcutaneous, Adipose - Visceral (Omentum), Nerve - Tibial
ENSG00000162572.21	SCNN1D	3	Adipose - Subcutaneous, Breast - Mammary Tissue, Cells - Cultured fibroblasts
ENSG00000162747.12	FCGR3B	3	Adipose - Visceral (Omentum), Skin - Sun Exposed (Lower leg), Thyroid
ENSG00000163399.16	ATP1A1	3	Adipose - Visceral (Omentum), Pituitary, Thyroid
ENSG00000163517.15	HDAC11	3	Brain - Hippocampus, Cells - Cultured fibroblasts, Pituitary
ENSG00000164270.18	HTR4	3	Brain - Frontal Cortex (BA9), Breast - Mammary Tissue, Cells - Cultured fibroblasts
ENSG00000164879.7	CA3	3	Esophagus - Muscularis, Muscle - Skeletal, Pituitary
ENSG00000165995.23	CACNB2	3	Artery - Aorta, Breast - Mammary Tissue, Skin - Sun Exposed (Lower leg)
ENSG00000166501.14	PRKCB	3	Breast - Mammary Tissue, Lung, Thyroid
ENSG00000167658.16	EEF2	3	Adipose - Subcutaneous, Breast - Mammary Tissue, Skin - Sun Exposed (Lower leg)
ENSG00000171560.17	FGA	3	Artery - Aorta, Esophagus - Gastroesophageal Junction, Stomach
ENSG00000172867.4	KRT2	3	Brain - Caudate (basal ganglia), Cells - Cultured fibroblasts, Skin - Sun Exposed (Lower leg)
ENSG00000178568.15	ERBB4	3	Artery - Tibial, Breast - Mammary Tissue, Nerve - Tibial
ENSG00000180739.15	S1PR5	3	Breast - Mammary Tissue, Pancreas, Skin - Sun Exposed (Lower leg)
ENSG00000182333.15	LIPF	3	Brain - Cortex, Muscle - Skeletal, Skin - Sun Exposed (Lower leg)
ENSG00000182782.8	HCAR2	3	Artery - Tibial, Breast - Mammary Tissue, Skin - Sun Exposed (Lower leg)
ENSG00000183023.18	SLC8A1	3	Breast - Mammary Tissue, Pituitary, Skin - Sun Exposed (Lower leg)
ENSG00000184428.13	TOP1MT	3	Breast - Mammary Tissue, Cells - Cultured fibroblasts, Skin - Not Sun Exposed (Suprapubic)
ENSG00000185010.15	F8	3	Adipose - Subcutaneous, Cells - Cultured fibroblasts, Esophagus - Muscularis
ENSG00000186188.11	FFAR4	3	Adipose - Subcutaneous, Nerve - Tibial, Whole Blood
ENSG00000188386.8	PPP3R2	3	Breast - Mammary Tissue, Esophagus - Muscularis, Skin - Sun Exposed (Lower leg)
ENSG00000204264.12	PSMB8	3	Adipose - Subcutaneous, Cells - Cultured fibroblasts, Thyroid
ENSG00000204370.13	SDHD	3	Adipose - Subcutaneous, Breast - Mammary Tissue, Nerve - Tibial
ENSG00000229314.6	ORM1	3	Artery - Aorta, Breast - Mammary Tissue, Lung
ENSG00000014257.16	ACP3	2	Brain - Putamen (basal ganglia), Skin - Sun Exposed (Lower leg)
ENSG00000074935.14	TUBE1	2	Muscle - Skeletal, Thyroid
ENSG00000077238.14	IL4R	2	Breast - Mammary Tissue, Skin - Sun Exposed (Lower leg)
ENSG00000101180.17	HRH3	2	Liver, Muscle - Skeletal
ENSG00000105397.14	TYK2	2	Muscle - Skeletal, Pituitary
ENSG00000105650.22	PDE4C	2	Brain - Cortex, Breast - Mammary Tissue
ENSG00000106804.8	C5	2	Adipose - Subcutaneous, Pituitary
ENSG00000107779.14	BMPR1A	2	Breast - Mammary Tissue, Skin - Sun Exposed (Lower leg)
ENSG00000110799.14	VWF	2	Adipose - Subcutaneous, Breast - Mammary Tissue
ENSG00000111537.5	IFNG	2	Artery - Tibial, Brain - Substantia nigra
ENSG00000112033.14	PPARD	2	Cells - Cultured fibroblasts, Muscle - Skeletal
ENSG00000117525.14	F3	2	Adipose - Subcutaneous, Esophagus - Muscularis
ENSG00000118271.12	TTR	2	Breast - Mammary Tissue, Cells - EBV-transformed lymphocytes
ENSG00000119535.18	CSF3R	2	Breast - Mammary Tissue, Skin - Sun Exposed (Lower leg)
ENSG00000119630.14	PGF	2	Artery - Aorta, Artery - Tibial
ENSG00000120217.14	CD274	2	Artery - Tibial, Whole Blood
ENSG00000120949.15	TNFRSF8	2	Artery - Tibial, Breast - Mammary Tissue
ENSG00000125538.12	IL1B	2	Cells - Cultured fibroblasts, Esophagus - Gastroesophageal Junction
ENSG00000131747.15	TOP2A	2	Nerve - Tibial, Skin - Not Sun Exposed (Suprapubic)
ENSG00000131791.8	PRKAB2	2	Skin - Sun Exposed (Lower leg), Thyroid
ENSG00000132855.5	ANGPTL3	2	Breast - Mammary Tissue, Cells - Cultured fibroblasts
ENSG00000134460.18	IL2RA	2	Brain - Nucleus accumbens (basal ganglia), Nerve - Tibial
ENSG00000136244.12	IL6	2	Pituitary, Thyroid
ENSG00000136869.16	TLR4	2	Artery - Tibial, Breast - Mammary Tissue
ENSG00000142192.21	APP	2	Breast - Mammary Tissue, Heart - Atrial Appendage
ENSG00000145692.15	BHMT	2	Brain - Cerebellar Hemisphere, Spleen
ENSG00000151729.11	SLC25A4	2	Pituitary, Thyroid
ENSG00000160882.13	CYP11B1	2	Lung, Muscle - Skeletal
ENSG00000160951.4	PTGER1	2	Breast - Mammary Tissue, Whole Blood
ENSG00000164051.14	CCDC51	2	Breast - Mammary Tissue, Muscle - Skeletal
ENSG00000164867.11	NOS3	2	Breast - Mammary Tissue, Cells - Cultured fibroblasts
ENSG00000165409.18	TSHR	2	Cells - Cultured fibroblasts, Nerve - Tibial
ENSG00000165731.21	RET	2	Artery - Tibial, Heart - Left Ventricle
ENSG00000166603.5	MC4R	2	Adrenal Gland, Breast - Mammary Tissue
ENSG00000168398.7	BDKRB2	2	Cells - EBV-transformed lymphocytes, Skin - Sun Exposed (Lower leg)
ENSG00000168748.14	CA7	2	Adrenal Gland, Muscle - Skeletal
ENSG00000169194.10	IL13	2	Adipose - Subcutaneous, Thyroid
ENSG00000169684.13	CHRNA5	2	Breast - Mammary Tissue, Esophagus - Gastroesophageal Junction
ENSG00000171564.12	FGB	2	Artery - Aorta, Esophagus - Gastroesophageal Junction
ENSG00000171848.16	RRM2	2	Cells - Cultured fibroblasts, Nerve - Tibial
ENSG00000176890.16	TYMS	2	Artery - Aorta, Skin - Sun Exposed (Lower leg)
ENSG00000198785.7	GRIN3A	2	Nerve - Tibial, Skin - Sun Exposed (Lower leg)
ENSG00000198900.7	TOP1	2	Adipose - Subcutaneous, Cells - Cultured fibroblasts
ENSG00000206172.8	HBA1	2	Skin - Not Sun Exposed (Suprapubic), Skin - Sun Exposed (Lower leg)
ENSG00000239732.4	TLR9	2	Breast - Mammary Tissue, Thyroid
ENSG00000242252.2	BGLAP	2	Artery - Tibial, Pituitary
ENSG00000257335.8	MGAM	2	Breast - Mammary Tissue, Skin - Not Sun Exposed (Suprapubic)
ENSG00000257365.8	FNTB	2	Adipose - Subcutaneous, Pituitary
ENSG00000258839.4	MC1R	2	Adipose - Subcutaneous, Adrenal Gland
ENSG00000259207.9	ITGB3	2	Breast - Mammary Tissue, Esophagus - Muscularis
ENSG00000001626.17	CFTR	1	Adipose - Subcutaneous
ENSG00000003056.8	M6PR	1	Breast - Mammary Tissue
ENSG00000005844.19	ITGAL	1	Breast - Mammary Tissue
ENSG00000005961.19	ITGA2B	1	Nerve - Tibial
ENSG00000006116.4	CACNG3	1	Breast - Mammary Tissue
ENSG00000006283.18	CACNA1G	1	Breast - Mammary Tissue
ENSG00000010322.16	NISCH	1	Breast - Mammary Tissue
ENSG00000011677.13	GABRA3	1	Breast - Mammary Tissue
ENSG00000012779.12	ALOX5	1	Breast - Mammary Tissue
ENSG00000022355.18	GABRA1	1	Breast - Mammary Tissue
ENSG00000023839.12	ABCC2	1	Breast - Mammary Tissue
ENSG00000025708.14	TYMP	1	Breast - Mammary Tissue
ENSG00000026751.17	SLAMF7	1	Breast - Mammary Tissue
ENSG00000027697.15	IFNGR1	1	Breast - Mammary Tissue
ENSG00000036565.15	SLC18A1	1	Breast - Mammary Tissue
ENSG00000036828.17	CASR	1	Breast - Mammary Tissue
ENSG00000043591.6	ADRB1	1	Breast - Mammary Tissue
ENSG00000047849.22	MAP4	1	Breast - Mammary Tissue
ENSG00000048052.24	HDAC9	1	Breast - Mammary Tissue
ENSG00000048392.13	RRM2B	1	Breast - Mammary Tissue
ENSG00000048462.11	TNFRSF17	1	Breast - Mammary Tissue
ENSG00000053918.18	KCNQ1	1	Breast - Mammary Tissue
ENSG00000058668.15	ATP2B4	1	Breast - Mammary Tissue
ENSG00000061918.14	GUCY1B1	1	Breast - Mammary Tissue
ENSG00000064270.13	ATP2C2	1	Breast - Mammary Tissue
ENSG00000064651.14	SLC12A2	1	Breast - Mammary Tissue
ENSG00000064989.13	CALCRL	1	Breast - Mammary Tissue
ENSG00000065675.16	PRKCQ	1	Breast - Mammary Tissue
ENSG00000066468.24	FGFR2	1	Breast - Mammary Tissue
ENSG00000067182.8	TNFRSF1A	1	Breast - Mammary Tissue
ENSG00000067606.17	PRKCZ	1	Breast - Mammary Tissue
ENSG00000067842.18	ATP2B3	1	Breast - Mammary Tissue
ENSG00000070961.16	ATP2B1	1	Breast - Mammary Tissue
ENSG00000072110.16	ACTN1	1	Breast - Mammary Tissue
ENSG00000072274.13	TFRC	1	Adipose - Subcutaneous
ENSG00000075429.9	CACNG5	1	Breast - Mammary Tissue
ENSG00000077092.20	RARB	1	Breast - Mammary Tissue
ENSG00000077498.9	TYR	1	Breast - Mammary Tissue
ENSG00000078018.21	MAP2	1	Artery - Tibial
ENSG00000079999.14	KEAP1	1	Breast - Mammary Tissue
ENSG00000080618.17	CPB2	1	Breast - Mammary Tissue
ENSG00000081248.12	CACNA1S	1	Breast - Mammary Tissue
ENSG00000086205.18	FOLH1	1	Breast - Mammary Tissue
ENSG00000088832.18	FKBP1A	1	Breast - Mammary Tissue
ENSG00000088926.14	F11	1	Breast - Mammary Tissue
ENSG00000089597.18	GANAB	1	Breast - Mammary Tissue
ENSG00000090339.9	ICAM1	1	Breast - Mammary Tissue
ENSG00000090402.8	SI	1	Breast - Mammary Tissue
ENSG00000091879.14	ANGPT2	1	Esophagus - Gastroesophageal Junction
ENSG00000092439.16	TRPM7	1	Breast - Mammary Tissue
ENSG00000094755.17	GABRP	1	Breast - Mammary Tissue
ENSG00000095303.17	PTGS1	1	Breast - Mammary Tissue
ENSG00000096968.14	JAK2	1	Breast - Mammary Tissue
ENSG00000099937.11	SERPIND1	1	Breast - Mammary Tissue
ENSG00000100170.10	SLC5A1	1	Breast - Mammary Tissue
ENSG00000100368.15	CSF2RB	1	Breast - Mammary Tissue
ENSG00000100385.14	IL2RB	1	Breast - Mammary Tissue
ENSG00000100652.5	SLC10A1	1	Muscle - Skeletal
ENSG00000100804.19	PSMB5	1	Breast - Mammary Tissue
ENSG00000101162.4	TUBB1	1	Skin - Not Sun Exposed (Suprapubic)
ENSG00000101323.5	HAO1	1	Breast - Mammary Tissue
ENSG00000101868.13	POLA1	1	Pituitary
ENSG00000101966.13	XIAP	1	Breast - Mammary Tissue
ENSG00000101981.12	F9	1	Breast - Mammary Tissue
ENSG00000102524.12	TNFSF13B	1	Whole Blood
ENSG00000102882.12	MAPK3	1	Breast - Mammary Tissue
ENSG00000102967.12	DHODH	1	Breast - Mammary Tissue
ENSG00000104267.10	CA2	1	Breast - Mammary Tissue
ENSG00000104321.11	TRPA1	1	Breast - Mammary Tissue
ENSG00000104783.15	KCNN4	1	Breast - Mammary Tissue
ENSG00000104879.5	CKM	1	Muscle - Skeletal
ENSG00000105605.8	CACNG7	1	Cells - Cultured fibroblasts
ENSG00000105641.4	SLC5A5	1	Brain - Cerebellar Hemisphere
ENSG00000105851.11	PIK3CG	1	Breast - Mammary Tissue
ENSG00000105953.16	OGDH	1	Breast - Mammary Tissue
ENSG00000106128.19	GHRHR	1	Breast - Mammary Tissue
ENSG00000106546.14	AHR	1	Esophagus - Mucosa
ENSG00000108576.10	SLC6A4	1	Breast - Mammary Tissue
ENSG00000108821.14	COL1A1	1	Adipose - Subcutaneous
ENSG00000108840.16	HDAC5	1	Pituitary
ENSG00000108878.5	CACNG1	1	Breast - Mammary Tissue
ENSG00000109158.11	GABRA4	1	Breast - Mammary Tissue
ENSG00000109163.7	GNRHR	1	Pituitary
ENSG00000110148.10	CCKBR	1	Breast - Mammary Tissue
ENSG00000110195.14	FOLR1	1	Breast - Mammary Tissue
ENSG00000110944.9	IL23A	1	Breast - Mammary Tissue
ENSG00000111262.6	KCNA1	1	Pituitary
ENSG00000111319.13	SCNN1A	1	Breast - Mammary Tissue
ENSG00000111424.12	VDR	1	Breast - Mammary Tissue
ENSG00000111725.11	PRKAB1	1	Breast - Mammary Tissue
ENSG00000111816.8	FRK	1	Pituitary
ENSG00000112038.18	OPRM1	1	Breast - Mammary Tissue
ENSG00000112115.7	IL17A	1	Breast - Mammary Tissue
ENSG00000112116.10	IL17F	1	Breast - Mammary Tissue
ENSG00000112164.6	GLP1R	1	Breast - Mammary Tissue
ENSG00000112541.19	PDE10A	1	Breast - Mammary Tissue
ENSG00000113327.17	GABRG2	1	Breast - Mammary Tissue
ENSG00000113494.17	PRLR	1	Adipose - Visceral (Omentum)
ENSG00000113580.15	NR3C1	1	Breast - Mammary Tissue
ENSG00000113851.16	CRBN	1	Breast - Mammary Tissue
ENSG00000115232.14	ITGA4	1	Breast - Mammary Tissue
ENSG00000115350.12	POLE4	1	Breast - Mammary Tissue
ENSG00000115486.13	GGCX	1	Breast - Mammary Tissue
ENSG00000115592.11	PRKAG3	1	Esophagus - Muscularis
ENSG00000115594.12	IL1R1	1	Breast - Mammary Tissue
ENSG00000115598.10	IL1RL2	1	Breast - Mammary Tissue
ENSG00000115705.22	TPO	1	Breast - Mammary Tissue
ENSG00000116016.14	EPAS1	1	Breast - Mammary Tissue
ENSG00000116824.5	CD2	1	Breast - Mammary Tissue
ENSG00000117400.18	MPL	1	Adipose - Subcutaneous
ENSG00000117971.12	CHRNB4	1	Breast - Mammary Tissue
ENSG00000118298.12	CA14	1	Muscle - Skeletal
ENSG00000119888.11	EPCAM	1	Breast - Mammary Tissue
ENSG00000120088.15	CRHR1	1	Breast - Mammary Tissue
ENSG00000120156.22	TEK	1	Breast - Mammary Tissue
ENSG00000120659.15	TNFSF11	1	Breast - Mammary Tissue
ENSG00000121879.6	PIK3CA	1	Breast - Mammary Tissue
ENSG00000121966.7	CXCR4	1	Breast - Mammary Tissue
ENSG00000122585.8	NPY	1	Breast - Mammary Tissue
ENSG00000122787.15	AKR1D1	1	Breast - Mammary Tissue
ENSG00000123360.12	PDE1B	1	Breast - Mammary Tissue
ENSG00000123700.5	KCNJ2	1	Breast - Mammary Tissue
ENSG00000125255.7	SLC10A2	1	Breast - Mammary Tissue
ENSG00000126266.3	FFAR1	1	Whole Blood
ENSG00000126583.12	PRKCG	1	Whole Blood
ENSG00000126895.16	AVPR2	1	Breast - Mammary Tissue
ENSG00000126934.15	MAP2K2	1	Breast - Mammary Tissue
ENSG00000128052.10	KDR	1	Breast - Mammary Tissue
ENSG00000129214.15	SHBG	1	Breast - Mammary Tissue
ENSG00000129484.14	PARP2	1	Breast - Mammary Tissue
ENSG00000130433.8	CACNG6	1	Esophagus - Muscularis
ENSG00000131462.9	TUBG1	1	Breast - Mammary Tissue
ENSG00000131471.7	AOC3	1	Breast - Mammary Tissue
ENSG00000131473.17	ACLY	1	Breast - Mammary Tissue
ENSG00000131620.18	ANO1	1	Breast - Mammary Tissue
ENSG00000131686.15	CA6	1	Breast - Mammary Tissue
ENSG00000131759.18	RARA	1	Breast - Mammary Tissue
ENSG00000132329.11	RAMP1	1	Pituitary
ENSG00000132671.6	SSTR4	1	Breast - Mammary Tissue
ENSG00000132746.15	ALDH3B2	1	Breast - Mammary Tissue
ENSG00000133703.14	KRAS	1	Breast - Mammary Tissue
ENSG00000134294.14	SLC38A2	1	Breast - Mammary Tissue
ENSG00000134333.14	LDHA	1	Breast - Mammary Tissue
ENSG00000134489.7	HRH4	1	Breast - Mammary Tissue
ENSG00000134640.3	MTNR1B	1	Breast - Mammary Tissue
ENSG00000135002.12	RFK	1	Breast - Mammary Tissue
ENSG00000135643.5	KCNMB4	1	Breast - Mammary Tissue
ENSG00000135766.9	EGLN1	1	Breast - Mammary Tissue
ENSG00000135914.6	HTR2B	1	Breast - Mammary Tissue
ENSG00000136531.19	SCN2A	1	Breast - Mammary Tissue
ENSG00000136877.15	FPGS	1	Breast - Mammary Tissue
ENSG00000137070.19	IL11RA	1	Breast - Mammary Tissue
ENSG00000137252.10	HCRTR2	1	Breast - Mammary Tissue
ENSG00000137364.5	TPMT	1	Breast - Mammary Tissue
ENSG00000137731.14	FXYD2	1	Breast - Mammary Tissue
ENSG00000138039.15	LHCGR	1	Breast - Mammary Tissue
ENSG00000138363.15	ATIC	1	Breast - Mammary Tissue
ENSG00000138798.13	EGF	1	Breast - Mammary Tissue
ENSG00000139190.17	VAMP1	1	Breast - Mammary Tissue
ENSG00000139209.16	SLC38A4	1	Pituitary
ENSG00000139219.19	COL2A1	1	Breast - Mammary Tissue
ENSG00000139287.13	TPH2	1	Breast - Mammary Tissue
ENSG00000139874.6	SSTR1	1	Breast - Mammary Tissue
ENSG00000141837.22	CACNA1A	1	Pituitary
ENSG00000142408.7	CACNG8	1	Breast - Mammary Tissue
ENSG00000143105.7	KCNA10	1	Breast - Mammary Tissue
ENSG00000143171.13	RXRG	1	Breast - Mammary Tissue
ENSG00000143278.5	F13B	1	Breast - Mammary Tissue
ENSG00000143627.19	PKLR	1	Skin - Not Sun Exposed (Suprapubic)
ENSG00000143839.15	REN	1	Breast - Mammary Tissue
ENSG00000144285.23	SCN1A	1	Breast - Mammary Tissue
ENSG00000144407.10	PTH2R	1	Breast - Mammary Tissue
ENSG00000144481.17	TRPM8	1	Pituitary
ENSG00000144852.20	NR1I2	1	Breast - Mammary Tissue
ENSG00000145451.13	GLRA3	1	Breast - Mammary Tissue
ENSG00000145777.15	TSLP	1	Artery - Tibial
ENSG00000145863.11	GABRA6	1	Breast - Mammary Tissue
ENSG00000145888.11	GLRA1	1	Breast - Mammary Tissue
ENSG00000145936.9	KCNMB1	1	Breast - Mammary Tissue
ENSG00000146399.3	TAAR1	1	Breast - Mammary Tissue
ENSG00000146648.20	EGFR	1	Artery - Tibial
ENSG00000146701.12	MDH2	1	Breast - Mammary Tissue
ENSG00000147099.21	HDAC8	1	Pituitary
ENSG00000147246.10	HTR2C	1	Breast - Mammary Tissue
ENSG00000147432.7	CHRNB3	1	Breast - Mammary Tissue
ENSG00000147434.9	CHRNA6	1	Breast - Mammary Tissue
ENSG00000147955.18	SIGMAR1	1	Breast - Mammary Tissue
ENSG00000148218.16	ALAD	1	Adipose - Subcutaneous
ENSG00000148229.13	POLE3	1	Breast - Mammary Tissue
ENSG00000148408.14	CACNA1B	1	Stomach
ENSG00000149295.14	DRD2	1	Breast - Mammary Tissue
ENSG00000149305.8	HTR3B	1	Breast - Mammary Tissue
ENSG00000149403.13	GRIK4	1	Breast - Mammary Tissue
ENSG00000149452.16	SLC22A8	1	Breast - Mammary Tissue
ENSG00000149534.9	MS4A2	1	Artery - Tibial
ENSG00000150093.20	ITGB1	1	Breast - Mammary Tissue
ENSG00000151062.15	CACNA2D4	1	Breast - Mammary Tissue
ENSG00000151079.7	KCNA6	1	Skin - Sun Exposed (Lower leg)
ENSG00000151577.13	DRD3	1	Breast - Mammary Tissue
ENSG00000151623.15	NR3C2	1	Breast - Mammary Tissue
ENSG00000151834.16	GABRA2	1	Breast - Mammary Tissue
ENSG00000152207.8	CYSLTR2	1	Adipose - Subcutaneous
ENSG00000152270.9	PDE3B	1	Breast - Mammary Tissue
ENSG00000152904.11	GGPS1	1	Breast - Mammary Tissue
ENSG00000156136.10	DCK	1	Breast - Mammary Tissue
ENSG00000157087.20	ATP2B2	1	Muscle - Skeletal
ENSG00000157103.12	SLC6A1	1	Breast - Mammary Tissue
ENSG00000158125.10	XDH	1	Breast - Mammary Tissue
ENSG00000158748.4	HTR6	1	Breast - Mammary Tissue
ENSG00000158825.6	CDA	1	Skin - Sun Exposed (Lower leg)
ENSG00000159110.21	IFNAR2	1	Breast - Mammary Tissue
ENSG00000159131.17	GART	1	Breast - Mammary Tissue
ENSG00000159224.4	GIP	1	Breast - Mammary Tissue
ENSG00000160013.9	PTGIR	1	Cells - Cultured fibroblasts
ENSG00000160194.18	NDUFV3	1	Breast - Mammary Tissue
ENSG00000160654.11	CD3G	1	Breast - Mammary Tissue
ENSG00000160791.14	CCR5	1	Breast - Mammary Tissue
ENSG00000160867.15	FGFR4	1	Skin - Sun Exposed (Lower leg)
ENSG00000160868.16	CYP3A4	1	Muscle - Skeletal
ENSG00000161509.14	GRIN2C	1	Skin - Not Sun Exposed (Suprapubic)
ENSG00000162434.13	JAK1	1	Breast - Mammary Tissue
ENSG00000162989.5	KCNJ3	1	Heart - Left Ventricle
ENSG00000163285.8	GABRG1	1	Breast - Mammary Tissue
ENSG00000163286.9	ALPG	1	Breast - Mammary Tissue
ENSG00000163394.6	CCKAR	1	Breast - Mammary Tissue
ENSG00000163558.13	PRKCI	1	Breast - Mammary Tissue
ENSG00000163599.17	CTLA4	1	Breast - Mammary Tissue
ENSG00000163631.17	ALB	1	Breast - Mammary Tissue
ENSG00000164078.14	MST1R	1	Breast - Mammary Tissue
ENSG00000164116.17	GUCY1A1	1	Breast - Mammary Tissue
ENSG00000165349.12	SLC7A3	1	Breast - Mammary Tissue
ENSG00000166006.14	KCNC2	1	Breast - Mammary Tissue
ENSG00000166148.4	AVPR1A	1	Breast - Mammary Tissue
ENSG00000166165.14	CKB	1	Breast - Mammary Tissue
ENSG00000166828.3	SCNN1G	1	Breast - Mammary Tissue
ENSG00000166862.7	CACNG2	1	Breast - Mammary Tissue
ENSG00000166963.13	MAP1A	1	Adipose - Subcutaneous
ENSG00000167207.14	NOD2	1	Breast - Mammary Tissue
ENSG00000167286.10	CD3D	1	Breast - Mammary Tissue
ENSG00000167535.8	CACNB3	1	Breast - Mammary Tissue
ENSG00000167996.16	FTH1	1	Breast - Mammary Tissue
ENSG00000168065.16	SLC22A11	1	Breast - Mammary Tissue
ENSG00000168135.4	KCNJ4	1	Small Intestine - Terminal Ileum
ENSG00000168229.4	PTGDR	1	Breast - Mammary Tissue
ENSG00000168356.13	SCN11A	1	Breast - Mammary Tissue
ENSG00000168522.13	FNTA	1	Breast - Mammary Tissue
ENSG00000168539.4	CHRM1	1	Breast - Mammary Tissue
ENSG00000168542.16	COL3A1	1	Breast - Mammary Tissue
ENSG00000168830.8	HTR1E	1	Breast - Mammary Tissue
ENSG00000168959.15	GRM5	1	Breast - Mammary Tissue
ENSG00000169006.7	NTSR2	1	Breast - Mammary Tissue
ENSG00000169418.10	NPR1	1	Breast - Mammary Tissue
ENSG00000169427.8	KCNK9	1	Breast - Mammary Tissue
ENSG00000169432.19	SCN9A	1	Breast - Mammary Tissue
ENSG00000170425.4	ADORA2B	1	Breast - Mammary Tissue
ENSG00000170820.12	FSHR	1	Breast - Mammary Tissue
ENSG00000170989.10	S1PR1	1	Breast - Mammary Tissue
ENSG00000171094.18	ALK	1	Pituitary
ENSG00000171121.17	KCNMB3	1	Breast - Mammary Tissue
ENSG00000171298.13	GAA	1	Breast - Mammary Tissue
ENSG00000171522.6	PTGER4	1	Artery - Tibial
ENSG00000171608.17	PIK3CD	1	Breast - Mammary Tissue
ENSG00000171720.10	HDAC3	1	Breast - Mammary Tissue
ENSG00000171759.10	PAH	1	Breast - Mammary Tissue
ENSG00000172572.7	PDE3A	1	Breast - Mammary Tissue
ENSG00000173198.6	CYSLTR1	1	Breast - Mammary Tissue
ENSG00000173826.15	KCNH6	1	Pituitary
ENSG00000174343.6	CHRNA9	1	Breast - Mammary Tissue
ENSG00000174417.3	TRHR	1	Breast - Mammary Tissue
ENSG00000174990.8	CA5A	1	Breast - Mammary Tissue
ENSG00000175868.14	CALCB	1	Breast - Mammary Tissue
ENSG00000176884.16	GRIN1	1	Breast - Mammary Tissue
ENSG00000177272.9	KCNA3	1	Breast - Mammary Tissue
ENSG00000177606.8	JUN	1	Adipose - Subcutaneous
ENSG00000178084.2	HTR3C	1	Breast - Mammary Tissue
ENSG00000178394.5	HTR1A	1	Breast - Mammary Tissue
ENSG00000179142.2	CYP11B2	1	Breast - Mammary Tissue
ENSG00000179546.5	HTR1D	1	Breast - Mammary Tissue
ENSG00000180210.15	F2	1	Pancreas
ENSG00000180616.9	SSTR2	1	Breast - Mammary Tissue
ENSG00000180914.11	OXTR	1	Breast - Mammary Tissue
ENSG00000181072.12	CHRM2	1	Breast - Mammary Tissue
ENSG00000181929.13	PRKAG1	1	Breast - Mammary Tissue
ENSG00000182255.7	KCNA4	1	Breast - Mammary Tissue
ENSG00000182256.13	GABRG3	1	Breast - Mammary Tissue
ENSG00000182324.7	KCNJ14	1	Breast - Mammary Tissue
ENSG00000182389.20	CACNB4	1	Breast - Mammary Tissue
ENSG00000182578.14	CSF1R	1	Breast - Mammary Tissue
ENSG00000182718.18	ANXA2	1	Breast - Mammary Tissue
ENSG00000182866.17	LCK	1	Breast - Mammary Tissue
ENSG00000183044.12	ABAT	1	Thyroid
ENSG00000183813.7	CCR4	1	Skin - Sun Exposed (Lower leg)
ENSG00000184292.7	TACSTD2	1	Breast - Mammary Tissue
ENSG00000184500.16	PROS1	1	Skin - Not Sun Exposed (Suprapubic)
ENSG00000184588.18	PDE4B	1	Breast - Mammary Tissue
ENSG00000184611.13	KCNH7	1	Breast - Mammary Tissue
ENSG00000185015.8	CA13	1	Breast - Mammary Tissue
ENSG00000185231.5	MC2R	1	Breast - Mammary Tissue
ENSG00000185313.9	SCN10A	1	Breast - Mammary Tissue
ENSG00000185664.15	PMEL	1	Breast - Mammary Tissue
ENSG00000185803.12	SLC52A2	1	Breast - Mammary Tissue
ENSG00000186038.9	HTR3E	1	Breast - Mammary Tissue
ENSG00000186090.11	HTR3D	1	Breast - Mammary Tissue
ENSG00000186297.12	GABRA5	1	Breast - Mammary Tissue
ENSG00000186350.12	RXRA	1	Breast - Mammary Tissue
ENSG00000186868.17	MAPT	1	Breast - Mammary Tissue
ENSG00000186951.17	PPARA	1	Breast - Mammary Tissue
ENSG00000187486.7	KCNJ11	1	Artery - Tibial
ENSG00000187730.9	GABRD	1	Breast - Mammary Tissue
ENSG00000188389.11	PDCD1	1	Breast - Mammary Tissue
ENSG00000188536.13	HBA2	1	Cells - Cultured fibroblasts
ENSG00000188778.6	ADRB3	1	Breast - Mammary Tissue
ENSG00000188822.8	CNR2	1	Thyroid
ENSG00000196218.14	RYR1	1	Breast - Mammary Tissue
ENSG00000196262.15	PPIA	1	Breast - Mammary Tissue
ENSG00000196296.14	ATP2A1	1	Pituitary
ENSG00000196482.18	ESRRG	1	Breast - Mammary Tissue
ENSG00000196557.13	CACNA1H	1	Breast - Mammary Tissue
ENSG00000196664.5	TLR7	1	Breast - Mammary Tissue
ENSG00000196715.7	VKORC1L1	1	Breast - Mammary Tissue
ENSG00000196876.18	SCN8A	1	Breast - Mammary Tissue
ENSG00000197891.12	SLC22A12	1	Adipose - Subcutaneous
ENSG00000197901.12	SLC22A6	1	Breast - Mammary Tissue
ENSG00000198049.7	AVPR1B	1	Breast - Mammary Tissue
ENSG00000198125.13	MB	1	Breast - Mammary Tissue
ENSG00000198400.13	NTRK1	1	Breast - Mammary Tissue
ENSG00000198626.18	RYR2	1	Breast - Mammary Tissue
ENSG00000198668.14	CALM1	1	Breast - Mammary Tissue
ENSG00000198805.12	PNP	1	Breast - Mammary Tissue
ENSG00000198821.11	CD247	1	Breast - Mammary Tissue
ENSG00000198851.10	CD3E	1	Breast - Mammary Tissue
ENSG00000198888.2	MT-ND1	1	Breast - Mammary Tissue
ENSG00000203857.10	HSD3B1	1	Skin - Sun Exposed (Lower leg)
ENSG00000203859.10	HSD3B2	1	Muscle - Skeletal
ENSG00000204217.16	BMPR2	1	Breast - Mammary Tissue
ENSG00000204681.11	GABBR1	1	Breast - Mammary Tissue
ENSG00000211892.4	IGHG4	1	Breast - Mammary Tissue
ENSG00000211893.4	IGHG2	1	Breast - Mammary Tissue
ENSG00000213923.13	CSNK1E	1	Breast - Mammary Tissue
ENSG00000220205.9	VAMP2	1	Pituitary
ENSG00000221823.11	PPP3R1	1	Breast - Mammary Tissue
ENSG00000223572.10	CKMT1A	1	Breast - Mammary Tissue
ENSG00000224389.9	C4B	1	Breast - Mammary Tissue
ENSG00000226979.9	LTA	1	Esophagus - Mucosa
ENSG00000228716.7	DHFR	1	Breast - Mammary Tissue
ENSG00000232810.4	TNF	1	Breast - Mammary Tissue
ENSG00000237289.10	CKMT1B	1	Breast - Mammary Tissue
ENSG00000244731.8	C4A	1	Breast - Mammary Tissue
ENSG00000258947.8	TUBB3	1	Breast - Mammary Tissue
ENSG00000269858.6	EGLN2	1	Breast - Mammary Tissue
ENSG00000273079.7	GRIN2B	1	Adipose - Subcutaneous
ENSG00000274286.2	ADRA2B	1	Breast - Mammary Tissue
ENSG00000282608.2	ADORA3	1	Breast - Mammary Tissue
